# Supplementary material for: 2-Oxo-2H-chromen-4-yl 3,3-di­methyl­butano­ate
Source: IUCrdata. 2024 May 31;9(Pt 5):x240494. doi: 10.1107/S2414314624004942 (PMC11151293; doi:10.1107/S2414314624004942)
Supplement: Supplementary file 1 [file x-09-x240494-sup1.cif]

##############################################################################
#                                                                            #
# This CIF contains the data for a data article accepted for                 #
# publication in IUCrData. It conforms to the requirements of                #
# Notes for Authors for IUCrData, and has been                               #
# peer reviewed under the auspices of IUCrData.                              #
#                                                                            #
# Full details of the Crystallographic Information File format               #
# are given in the paper "The Crystallographic Information File (CIF):       #
# a New Standard Archive File for Crystallography" by S. R. Hall, F. H.      #
# Allen and I. D. Brown [Acta Cryst. (1991), A47, 655-685].                  #
#                                                                            #
# The current version of the core CIF dictionary is obtainable from          #
# ftp://ftp.iucr.org/pub/cif_core.dic.                                       #
#                                                                            #
# Software is freely available for graphical display of the structure(s)     #
# in this CIF. For information consult the CIF software page                 #
# http://www.iucr.org/resources/cif/software.                                #
#                                                                            #
# This file may be used for bona fide research purposes within the           #
# scientific community so long as proper attribution is given to the data    # 
# article from which it was obtained.                                        #
#                                                                            #
##############################################################################
data_I
_audit_creation_method     SHELXL-2013
_journal_date_recd_electronic     2024-05-23
_journal_date_accepted     2024-05-25
_journal_name_full     'IUCrData'
_journal_year     2024
_journal_volume     9
_journal_issue      1
_journal_page_first     0
_journal_page_last     0
_journal_paper_category     HO
_journal_paper_doi     10.1107/S2414314624004942
_journal_coeditor_code     HB4474
_publ_contact_author_name     'Eric Ziki'
_publ_contact_author_address
;
Laboratory of Material,
Sciences, Environnement and Solar Energy, Research Team: Crystallography and
Molecular Physics, University F\'elix Houphou\"et-Boigny, 08 BP 582 Abidjan,
Ivory Coast.
;
_publ_contact_author_email     'eric.ziki@gmail.com'
_publ_contact_author_fax     ?
_publ_contact_author_phone     ?
_publ_section_title
;
2-Oxo-2<i>H</i>-chromen-4-yl 3,3-dimethylbutanoate
;
loop_
    _publ_author_name
    _publ_author_footnote
    _publ_author_address
    'Bationo, Valentin' .
;
Laboratory of Molecular Chemistry and Materials,
Research Team: Organic Chemistry and Phytochemistry,
University Joseph KI-ZERBO, 03 BP 7021 Ouagadougou 03,
Burkina Faso
;
    'Ziki, Eric' .
;
Laboratory of Material,
Sciences, Environnement and Solar Energy,
Research Team: Crystallography and Molecular Physics,
University F\'elix Houphou\"et-Boigny, 08 BP 582 Abidjan,
Ivory Coast
;
    'Sombi\'e, Charles Bavouma' .
;
Laboratory of Drug Development,
Center of Training Reasearch and Expertise in Pharmaceutical Sciences (CFOREM),
University Joseph KI-ZERBO, 03 BP 7021 Ouagadougou 30,
Burkina Faso
;
    'Semd\'e, Rasman\'e' .
;
Laboratory of Drug Development,
Center of Training Reasearch and Expertise in Pharmaceutical Sciences (CFOREM),
University Joseph KI-ZERBO, 03 BP 7021 Ouagadougou 30,
Burkina Faso
;
    'Djand\'e, Abdoulaye' .
;
Laboratory of Molecular Chemistry and Materials,
Research Team: Organic Chemistry and Phytochemistry,
University Joseph KI-ZERBO, 03 BP 7021 Ouagadougou 03,
Burkina Faso
;
_publ_section_synopsis     .
_chemical_name_systematic
;
2-Oxo-2<i>H</i>-chromen-4-yl 3,3-dimethylbutanoate
;
_chemical_name_common     ?
_chemical_formula_moiety     'C15 H16 O4'
_chemical_formula_sum     'C15 H16 O4'
_chemical_formula_iupac     'C15 H16 O4'
_chemical_formula_weight     260.28
_chemical_melting_point     430
_chemical_absolute_configuration     ?
_space_group_crystal_system     orthorhombic
_space_group_name_H-M_alt     'P n a 21'
_space_group_name_Hall     'P 2c -2n'
loop_
    _space_group_symop_operation_xyz
    'x, y, z'
    '-x, -y, z+1/2'
    'x+1/2, -y+1/2, z'
    '-x+1/2, y+1/2, z+1/2'
_cell_length_a     10.6769(3)
_cell_length_b     17.9611(5)
_cell_length_c     7.0266(2)
_cell_angle_alpha     90
_cell_angle_beta     90
_cell_angle_gamma     90
_cell_volume     1347.48(7)
_cell_formula_units_Z     4
_cell_measurement_reflns_used     6044
_cell_measurement_theta_min     4.8
_cell_measurement_theta_max     72.4
_cell_measurement_temperature     295(2)
_cell_special_details     ?
_exptl_crystal_description     Prism
_exptl_crystal_colour     'colourless'
_exptl_crystal_size_max     0.320
_exptl_crystal_size_mid     0.180
_exptl_crystal_size_min     0.160
_exptl_crystal_density_diffrn     1.283
_exptl_crystal_density_meas     ?
_exptl_crystal_density_method     ?
_exptl_crystal_F_000     552
_exptl_absorpt_coefficient_mu     0.764
_exptl_absorpt_correction_type     multi-scan
_exptl_absorpt_process_details
;
(CrysAlis PRO; Rigaku OD, 2023)
;
_exptl_absorpt_correction_T_min     0.82874
_exptl_absorpt_correction_T_max     1.00000
_exptl_special_details     ?
_diffrn_ambient_temperature     295(2)
_diffrn_source     'micro-focus sealed X-ray tube; SuperNova (Cu) X-ray Source'
_diffrn_radiation_type     CuK\a
_diffrn_radiation_wavelength     1.54184
_diffrn_radiation_monochromator     Mirror
_diffrn_measurement_device_type     'SuperNova, Dual, Cu at home/near, AtlasS2'
_diffrn_measurement_method     '\w scan'
_diffrn_detector_area_resol_mean     ?
_diffrn_reflns_number     9694
_diffrn_reflns_av_R_equivalents     0.0196
_diffrn_reflns_av_unetI/netI     0.0145
_diffrn_reflns_theta_min     4.818
_diffrn_reflns_theta_max     72.359
_diffrn_reflns_theta_full     67.684
_diffrn_measured_fraction_theta_max     0.990
_diffrn_measured_fraction_theta_full     0.998
_diffrn_reflns_limit_h_min     -12
_diffrn_reflns_limit_h_max     13
_diffrn_reflns_limit_k_min     -22
_diffrn_reflns_limit_k_max     21
_diffrn_reflns_limit_l_min     -8
_diffrn_reflns_limit_l_max     7
_diffrn_standards_number     2249
_diffrn_standards_interval_time     25
_refine_special_details
;
 Refined as a 2-component inversion twin.
;
_reflns_number_total     2249
_reflns_number_gt     2133
_reflns_threshold_expression     'I > 2\s(I)'
_refine_ls_structure_factor_coef     Fsqd
_refine_ls_matrix_type     full
_refine_ls_R_factor_all     0.0320
_refine_ls_R_factor_gt     0.0305
_refine_ls_wR_factor_gt     0.0823
_refine_ls_wR_factor_ref     0.0841
_refine_ls_goodness_of_fit_ref     1.050
_refine_ls_restrained_S_all     1.049
_refine_ls_number_reflns     2249
_refine_ls_number_parameters     176
_refine_ls_number_restraints     1
_refine_ls_hydrogen_treatment     constr
_refine_ls_weighting_scheme     calc
_refine_ls_weighting_details
              'w=1/[\s^2^(Fo^2^)+(0.0490P)^2^+0.0768P] where P=(Fo^2^+2Fc^2^)/3'
_atom_sites_solution_hydrogens     geom
_atom_sites_solution_primary     direct
_atom_sites_solution_secondary     difmap
_refine_ls_shift/su_max     0.000
_refine_ls_shift/su_mean     0.000
_refine_diff_density_max     0.109
_refine_diff_density_min     -0.129
_refine_ls_extinction_method     none
_refine_ls_extinction_coef     .
_refine_ls_abs_structure_details
;
 Refined as an inversion twin.
;
_refine_ls_abs_structure_Flack     0.5(3)
_refine_ls_abs_structure_Rogers     ?
loop_
    _atom_type_symbol
    _atom_type_description
    _atom_type_scat_dispersion_real
    _atom_type_scat_dispersion_imag
    _atom_type_scat_source
    'C' 'C' 0.0181 0.0091
                         'International Tables Vol C Tables 4.2.6.8 and 6.1.1.4'
    'H' 'H' 0.0000 0.0000
                         'International Tables Vol C Tables 4.2.6.8 and 6.1.1.4'
    'O' 'O' 0.0492 0.0322
                         'International Tables Vol C Tables 4.2.6.8 and 6.1.1.4'
_computing_data_collection
;
CrysAlisPro 1.171.42.102a (Rigaku OD, 2023)
;
_computing_cell_refinement
;
CrysAlisPro 1.171.42.102a (Rigaku OD, 2023)
;
_computing_data_reduction
;
CrysAlisPro 1.171.42.102a (Rigaku OD, 2023)
;
_computing_structure_solution
;
<i>SHELXT2015</i> (Sheldrick, 2015a)
;
_computing_structure_refinement
;
<i>SHELXL2013</i> (Sheldrick, 2015b)
;
_computing_molecular_graphics
;
Ortep-3 fro Windows (Farrugia, 2012)
;
_computing_publication_material
;
publCIF (Westrip, 2010)
;
loop_
    _atom_site_type_symbol
    _atom_site_label
    _atom_site_fract_x
    _atom_site_fract_y
    _atom_site_fract_z
    _atom_site_U_iso_or_equiv
    _atom_site_adp_type
    _atom_site_calc_flag
    _atom_site_occupancy
    _atom_site_disorder_assembly
    _atom_site_disorder_group
    O O1 0.81314(18) 0.29193(8) 0.4568(3) 0.0877(6) Uani d 1 . .
    O O2 0.62460(14) 0.33944(6) 0.4897(2) 0.0631(4) Uani d 1 . .
    O O3 0.76506(11) 0.55295(6) 0.5416(2) 0.0578(4) Uani d 1 . .
    O O4 0.93542(18) 0.52915(9) 0.7209(4) 0.0924(7) Uani d 1 . .
    C C1 0.72707(16) 0.47995(8) 0.5255(3) 0.0468(4) Uani d 1 . .
    C C2 0.80284(18) 0.42179(10) 0.5013(4) 0.0569(4) Uani d 1 . .
    H H2 0.8891 0.4290 0.4974 0.068 Uiso calc 1 . .
    C C3 0.7522(2) 0.34755(10) 0.4809(3) 0.0615(5) Uani d 1 . .
    C C4 0.54603(17) 0.39958(9) 0.5092(3) 0.0504(4) Uani d 1 . .
    C C5 0.4183(2) 0.38581(12) 0.5105(3) 0.0650(5) Uani d 1 . .
    H H5 0.3882 0.3373 0.5014 0.078 Uiso calc 1 . .
    C C6 0.33703(19) 0.44444(14) 0.5253(3) 0.0673(6) Uani d 1 . .
    H H6 0.2512 0.4356 0.5262 0.081 Uiso calc 1 . .
    C C7 0.38128(18) 0.51700(12) 0.5390(3) 0.0623(5) Uani d 1 . .
    H H7 0.3252 0.5565 0.5470 0.075 Uiso calc 1 . .
    C C8 0.50808(17) 0.53037(10) 0.5406(3) 0.0515(4) Uani d 1 . .
    H H8 0.5375 0.5789 0.5509 0.062 Uiso calc 1 . .
    C C9 0.59267(16) 0.47158(8) 0.5268(3) 0.0435(4) Uani d 1 . .
    C C10 0.87001(19) 0.57316(12) 0.6437(4) 0.0583(5) Uani d 1 . .
    C C11 0.8867(2) 0.65593(11) 0.6425(4) 0.0604(5) Uani d 1 . .
    H H11A 0.9275 0.6707 0.7599 0.072 Uiso calc 1 . .
    H H11B 0.8046 0.6792 0.6401 0.072 Uiso calc 1 . .
    C C12 0.96367(16) 0.68573(9) 0.4739(3) 0.0516(4) Uani d 1 . .
    C C13 0.9024(3) 0.66854(15) 0.2840(4) 0.0798(7) Uani d 1 . .
    H H13A 0.8958 0.6156 0.2684 0.120 Uiso calc 1 . .
    H H13B 0.9523 0.6889 0.1830 0.120 Uiso calc 1 . .
    H H13C 0.8203 0.6903 0.2806 0.120 Uiso calc 1 . .
    C C14 0.9745(3) 0.77005(12) 0.5023(6) 0.0868(8) Uani d 1 . .
    H H14A 0.8922 0.7915 0.5070 0.130 Uiso calc 1 . .
    H H14B 1.0204 0.7914 0.3983 0.130 Uiso calc 1 . .
    H H14C 1.0175 0.7801 0.6195 0.130 Uiso calc 1 . .
    C C15 1.0947(2) 0.65202(14) 0.4765(5) 0.0739(6) Uani d 1 . .
    H H15A 1.1348 0.6636 0.5952 0.111 Uiso calc 1 . .
    H H15B 1.1430 0.6722 0.3735 0.111 Uiso calc 1 . .
    H H15C 1.0889 0.5990 0.4626 0.111 Uiso calc 1 . .
loop_
    _atom_site_aniso_label
    _atom_site_aniso_U_11
    _atom_site_aniso_U_22
    _atom_site_aniso_U_33
    _atom_site_aniso_U_12
    _atom_site_aniso_U_13
    _atom_site_aniso_U_23
    O1 0.1116(13) 0.0485(8) 0.1030(14) 0.0254(8) -0.0004(12) -0.0058(9)
    O2 0.0819(9) 0.0344(6) 0.0732(10) -0.0071(5) -0.0018(9) 0.0023(7)
    O3 0.0523(6) 0.0387(6) 0.0824(10) -0.0079(5) -0.0064(7) 0.0043(6)
    O4 0.0924(12) 0.0634(9) 0.1214(18) -0.0185(9) -0.0473(12) 0.0232(10)
    C1 0.0538(9) 0.0364(8) 0.0503(10) -0.0053(6) 0.0001(9) 0.0039(8)
    C2 0.0570(9) 0.0482(9) 0.0654(12) 0.0032(7) 0.0014(10) 0.0019(10)
    C3 0.0812(13) 0.0434(9) 0.0598(13) 0.0092(9) -0.0012(12) 0.0017(9)
    C4 0.0656(10) 0.0421(8) 0.0436(9) -0.0100(7) -0.0008(9) 0.0045(8)
    C5 0.0738(12) 0.0637(11) 0.0574(12) -0.0302(10) -0.0038(11) 0.0092(11)
    C6 0.0533(10) 0.0923(15) 0.0563(12) -0.0153(10) 0.0005(11) 0.0094(13)
    C7 0.0545(10) 0.0762(13) 0.0562(11) 0.0065(9) 0.0010(10) 0.0033(11)
    C8 0.0579(9) 0.0468(9) 0.0498(10) 0.0003(7) -0.0009(9) 0.0014(8)
    C9 0.0527(8) 0.0381(7) 0.0397(8) -0.0065(6) 0.0001(8) 0.0039(7)
    C10 0.0575(10) 0.0514(10) 0.0660(12) -0.0137(9) -0.0017(10) 0.0029(10)
    C11 0.0597(11) 0.0497(10) 0.0716(13) -0.0117(8) 0.0073(10) -0.0099(10)
    C12 0.0525(9) 0.0398(8) 0.0626(12) -0.0086(7) -0.0034(9) -0.0019(8)
    C13 0.0913(17) 0.0747(16) 0.0733(16) -0.0182(13) -0.0236(13) 0.0109(13)
    C14 0.1012(16) 0.0441(10) 0.115(2) -0.0192(10) 0.0060(19) -0.0045(14)
    C15 0.0576(11) 0.0847(14) 0.0793(16) -0.0015(10) 0.0018(12) -0.0032(13)
_geom_special_details
;
 All esds (except the esd in the dihedral angle between two l.s. planes)
 are estimated using the full covariance matrix.  The cell esds are taken
 into account individually in the estimation of esds in distances, angles
 and torsion angles; correlations between esds in cell parameters are only
 used when they are defined by crystal symmetry.  An approximate (isotropic)
 treatment of cell esds is used for estimating esds involving l.s. planes.
;
loop_
    _geom_bond_atom_site_label_1
    _geom_bond_atom_site_label_2
    _geom_bond_site_symmetry_2
    _geom_bond_distance
    _geom_bond_publ_flag
    O1 C3 . 1.204(2) ?
    O2 C3 . 1.371(3) ?
    O2 C4 . 1.374(2) ?
    O3 C1 . 1.3771(19) ?
    O3 C10 . 1.379(2) ?
    O4 C10 . 1.186(3) ?
    C1 C2 . 1.332(2) ?
    C1 C9 . 1.443(2) ?
    C2 C3 . 1.446(3) ?
    C2 H2 . 0.9300 ?
    C4 C5 . 1.386(3) ?
    C4 C9 . 1.391(2) ?
    C5 C6 . 1.368(3) ?
    C5 H5 . 0.9300 ?
    C6 C7 . 1.390(3) ?
    C6 H6 . 0.9300 ?
    C7 C8 . 1.375(3) ?
    C7 H7 . 0.9300 ?
    C8 C9 . 1.393(2) ?
    C8 H8 . 0.9300 ?
    C10 C11 . 1.497(3) ?
    C11 C12 . 1.538(3) ?
    C11 H11A . 0.9700 ?
    C11 H11B . 0.9700 ?
    C12 C13 . 1.518(3) ?
    C12 C15 . 1.525(3) ?
    C12 C14 . 1.532(3) ?
    C13 H13A . 0.9600 ?
    C13 H13B . 0.9600 ?
    C13 H13C . 0.9600 ?
    C14 H14A . 0.9600 ?
    C14 H14B . 0.9600 ?
    C14 H14C . 0.9600 ?
    C15 H15A . 0.9600 ?
    C15 H15B . 0.9600 ?
    C15 H15C . 0.9600 ?
loop_
    _geom_angle_atom_site_label_1
    _geom_angle_atom_site_label_2
    _geom_angle_atom_site_label_3
    _geom_angle_site_symmetry_1
    _geom_angle_site_symmetry_3
    _geom_angle
    _geom_angle_publ_flag
    C3 O2 C4 . . 121.82(13) ?
    C1 O3 C10 . . 122.19(15) ?
    C2 C1 O3 . . 125.33(16) ?
    C2 C1 C9 . . 121.53(15) ?
    O3 C1 C9 . . 113.06(14) ?
    C1 C2 C3 . . 120.57(18) ?
    C1 C2 H2 . . 119.7 ?
    C3 C2 H2 . . 119.7 ?
    O1 C3 O2 . . 117.08(19) ?
    O1 C3 C2 . . 125.2(2) ?
    O2 C3 C2 . . 117.71(16) ?
    O2 C4 C5 . . 117.45(16) ?
    O2 C4 C9 . . 121.39(16) ?
    C5 C4 C9 . . 121.16(18) ?
    C6 C5 C4 . . 119.15(18) ?
    C6 C5 H5 . . 120.4 ?
    C4 C5 H5 . . 120.4 ?
    C5 C6 C7 . . 120.76(18) ?
    C5 C6 H6 . . 119.6 ?
    C7 C6 H6 . . 119.6 ?
    C8 C7 C6 . . 119.95(19) ?
    C8 C7 H7 . . 120.0 ?
    C6 C7 H7 . . 120.0 ?
    C7 C8 C9 . . 120.36(17) ?
    C7 C8 H8 . . 119.8 ?
    C9 C8 H8 . . 119.8 ?
    C4 C9 C8 . . 118.61(16) ?
    C4 C9 C1 . . 116.89(15) ?
    C8 C9 C1 . . 124.49(15) ?
    O4 C10 O3 . . 122.75(19) ?
    O4 C10 C11 . . 126.5(2) ?
    O3 C10 C11 . . 110.79(18) ?
    C10 C11 C12 . . 114.42(18) ?
    C10 C11 H11A . . 108.7 ?
    C12 C11 H11A . . 108.7 ?
    C10 C11 H11B . . 108.7 ?
    C12 C11 H11B . . 108.7 ?
    H11A C11 H11B . . 107.6 ?
    C13 C12 C15 . . 109.0(2) ?
    C13 C12 C14 . . 110.4(2) ?
    C15 C12 C14 . . 108.79(17) ?
    C13 C12 C11 . . 112.06(17) ?
    C15 C12 C11 . . 110.08(19) ?
    C14 C12 C11 . . 106.50(19) ?
    C12 C13 H13A . . 109.5 ?
    C12 C13 H13B . . 109.5 ?
    H13A C13 H13B . . 109.5 ?
    C12 C13 H13C . . 109.5 ?
    H13A C13 H13C . . 109.5 ?
    H13B C13 H13C . . 109.5 ?
    C12 C14 H14A . . 109.5 ?
    C12 C14 H14B . . 109.5 ?
    H14A C14 H14B . . 109.5 ?
    C12 C14 H14C . . 109.5 ?
    H14A C14 H14C . . 109.5 ?
    H14B C14 H14C . . 109.5 ?
    C12 C15 H15A . . 109.5 ?
    C12 C15 H15B . . 109.5 ?
    H15A C15 H15B . . 109.5 ?
    C12 C15 H15C . . 109.5 ?
    H15A C15 H15C . . 109.5 ?
    H15B C15 H15C . . 109.5 ?
loop_
    _geom_torsion_atom_site_label_1
    _geom_torsion_atom_site_label_2
    _geom_torsion_atom_site_label_3
    _geom_torsion_atom_site_label_4
    _geom_torsion_site_symmetry_1
    _geom_torsion_site_symmetry_2
    _geom_torsion_site_symmetry_3
    _geom_torsion_site_symmetry_4
    _geom_torsion
    _geom_torsion_publ_flag
    C10 O3 C1 C2 . . . . -40.0(3) ?
    C10 O3 C1 C9 . . . . 143.23(18) ?
    O3 C1 C2 C3 . . . . -178.33(19) ?
    C9 C1 C2 C3 . . . . -1.8(3) ?
    C4 O2 C3 O1 . . . . -177.4(2) ?
    C4 O2 C3 C2 . . . . 2.6(3) ?
    C1 C2 C3 O1 . . . . 179.2(2) ?
    C1 C2 C3 O2 . . . . -0.7(3) ?
    C3 O2 C4 C5 . . . . 178.0(2) ?
    C3 O2 C4 C9 . . . . -1.9(3) ?
    O2 C4 C5 C6 . . . . -178.5(2) ?
    C9 C4 C5 C6 . . . . 1.4(3) ?
    C4 C5 C6 C7 . . . . 0.0(4) ?
    C5 C6 C7 C8 . . . . -1.0(4) ?
    C6 C7 C8 C9 . . . . 0.6(3) ?
    O2 C4 C9 C8 . . . . 178.16(18) ?
    C5 C4 C9 C8 . . . . -1.7(3) ?
    O2 C4 C9 C1 . . . . -0.6(3) ?
    C5 C4 C9 C1 . . . . 179.5(2) ?
    C7 C8 C9 C4 . . . . 0.7(3) ?
    C7 C8 C9 C1 . . . . 179.4(2) ?
    C2 C1 C9 C4 . . . . 2.5(3) ?
    O3 C1 C9 C4 . . . . 179.41(17) ?
    C2 C1 C9 C8 . . . . -176.2(2) ?
    O3 C1 C9 C8 . . . . 0.7(3) ?
    C1 O3 C10 O4 . . . . 1.4(4) ?
    C1 O3 C10 C11 . . . . -178.15(18) ?
    O4 C10 C11 C12 . . . . 91.9(3) ?
    O3 C10 C11 C12 . . . . -88.6(2) ?
    C10 C11 C12 C13 . . . . 61.4(2) ?
    C10 C11 C12 C15 . . . . -60.0(2) ?
    C10 C11 C12 C14 . . . . -177.8(2) ?
loop_
    _geom_hbond_atom_site_label_D
    _geom_hbond_atom_site_label_H
    _geom_hbond_atom_site_label_A
    _geom_hbond_site_symmetry_A
    _geom_hbond_distance_DH
    _geom_hbond_distance_HA
    _geom_hbond_distance_DA
    _geom_hbond_angle_DHA
    C2 H2 O4 . 0.93 2.44 2.847(3) 107
    C5 H5 O1 3_455 0.93 2.48 3.405(2) 176
_shelx_space_group_comment
;
The symmetry employed for this shelxl refinement is uniquely defined
by the following loop, which should always be used as a source of
symmetry information in preference to the above space-group names.
They are only intended as comments.
;
_shelx_estimated_absorpt_T_min     0.792
_shelx_estimated_absorpt_T_max     0.887
_shelx_hkl_file
;
   0  -2   0 4029.62   14.51
   0  -2   0 3966.02   12.68
   0  -3   0    0.49    0.24
   0  -3   0    0.23    0.27
   0  -3   0   -0.38    0.26
   0  -4   0    1.70    0.48
   0  -4   0    2.67    0.66
   0  -5   0   -0.14    0.36
   0  -5   0    0.93    0.52
   0  -6   0 3902.28   25.87
   0  -6   0 3940.93   22.29
   0  -7   0   -0.60    0.54
   0  -7   0   -0.52    0.55
   0  -8   0 2291.39   23.71
   0  -8   0 2274.23   19.89
   0   8   0 2320.10   23.86
   0  -9   0   -0.31    1.08
   0   9   0   -2.90    1.13
   0 -10   0  784.38   16.00
   0  10   0  816.14   16.58
   0 -11   0    1.47    0.99
   0  11   0    4.14    1.42
   0 -12   0   11.40    1.91
   0  12   0   24.62    3.40
   0 -13   0    0.25    0.57
   0  13   0    1.45    0.63
   0 -13   0    0.60    0.47
   0 -14   0   35.60    4.67
   0  14   0   29.67    4.37
   0 -14   0   29.95    2.84
   0 -14   0   32.43    2.43
   0  15   0   -2.87    2.53
   0 -15   0   -0.61    0.63
   0 -15   0   -0.28    0.78
   0 -16   0  685.18   11.67
   0 -16   0  675.11   13.76
   0 -17   0    0.71    0.73
   0 -18   0    1.40    0.77
   0 -19   0    0.54    0.73
   0 -20   0   11.93    1.46
   0 -21   0   -0.21    0.48
   0 -22   0  128.00    3.39
   0   0   1    0.18    0.19
   0   0  -1    0.43    0.22
   0   0  -1    0.33    0.16
   0   1   1  350.71    3.54
   0   1  -1  350.00    2.97
   0  -1  -1  349.18    4.73
   0   1  -1  355.12    4.94
   0   1  -1  355.26    3.65
   0   2  -1    0.10    0.26
   0   2  -1    1.92    0.52
   0  -2  -1    1.42    0.54
   0   2   1    0.21    0.17
   0  -2   1    0.79    0.30
   0  -3  -1 3363.05   19.99
   0   3  -1 3263.57   16.82
   0   4  -1    0.22    0.49
   0  -4  -1    0.02    0.53
   0  -4   1    0.37    0.46
   0  -5  -1 1966.36   18.59
   0  -5  -1 1996.84   17.50
   0   5  -1 1999.74   17.10
   0   5   1 1957.07   10.39
   0  -5   1 1985.11   10.36
   0  -5   1 2015.09   17.16
   0  -6  -1   -0.25    0.70
   0   6  -1   -0.30    0.65
   0   6   1   -0.33    0.14
   0  -6   1    0.70    0.26
   0  -6   1   -1.00    0.65
   0  -7   1 1074.83   14.52
   0   7  -1 1054.49   15.02
   0  -7  -1 1037.61   15.69
   0  -7  -1 1071.39   14.82
   0  -7   1 1036.88   14.44
   0   8  -1    0.38    0.72
   0  -8  -1   -0.09    0.74
   0  -8   1    0.89    0.84
   0  -8  -1    0.41    0.84
   0  -8   1    0.79    0.99
   0  -9  -1  306.35    9.02
   0  -9  -1  305.17    9.89
   0  -9   1  299.03    9.16
   0   9   1  308.92    9.60
   0   9  -1  311.75    9.66
   0 -10  -1    0.92    0.53
   0 -10   1    0.90    0.79
   0 -10  -1    1.34    1.36
   0  10   1   -0.26    1.08
   0  10  -1   -0.02    0.95
   0 -11   1  139.42    7.18
   0 -11  -1  144.64    7.73
   0  11  -1  149.84    7.71
   0  11   1  153.66    7.89
   0 -12  -1   -0.12    0.59
   0  12  -1    0.19    1.29
   0  12   1    1.93    0.97
   0 -12  -1   -0.09    0.45
   0 -12  -1    1.13    0.91
   0 -13   1   57.53    5.16
   0 -13  -1   69.08    6.20
   0  13   1   60.71    5.59
   0  13  -1   72.17    6.21
   0 -13  -1   69.49    4.30
   0 -13  -1   71.79    3.51
   0 -14  -1   -0.34    0.83
   0  14  -1   -0.01    1.55
   0  14   1    1.33    1.41
   0 -14  -1    0.18    0.52
   0 -14  -1    2.00    1.45
   0 -15  -1  305.90   13.79
   0 -15   1  312.55   13.16
   0 -15  -1  328.94    9.98
   0 -15  -1  317.74    7.96
   0 -15   1  335.64    7.99
   0  15  -1  347.09   14.65
   0  15   1  332.42   14.34
   0  15  -1  341.24   13.83
   0 -16  -1    0.39    1.02
   0 -16  -1    0.65    0.68
   0 -16   1    0.54    0.69
   0 -17   1   37.44    2.79
   0 -17  -1   33.36    2.71
   0 -17  -1   29.75    3.05
   0 -18  -1   -0.11    0.63
   0 -18   1   -0.21    0.56
   0 -19   1    3.12    0.91
   0 -19  -1    3.24    0.99
   0 -20   1   -0.14    0.52
   0 -20  -1   -0.09    0.52
   0 -21   1   62.26    2.72
   0 -21  -1   62.76    2.80
   0 -22  -1    0.10    0.33
   0 -22   1   -0.34    0.33
   0  -1   2    0.37    0.49
   0   1   2   -0.12    0.53
   0   1  -2   -0.20    0.43
   0   1  -2    0.22    0.36
   0   1  -2    1.21    0.74
   0   2  -2 6511.03   16.91
   0  -2  -2 6622.18   30.01
   0   2  -2 6483.03   30.85
   0   2  -2 6537.84   22.29
   0   2   2 6441.55   21.50
   0  -2   2 6465.57   30.13
   0  -2  -2 6559.88   31.92
   0  -3  -2    0.38    0.53
   0   3  -2   -0.06    0.43
   0   3  -2   -0.15    0.60
   0  -3   2    0.96    0.49
   0   3   2    0.87    0.34
   0  -3  -2   -0.16    0.65
   0  -4  -2  332.82    8.30
   0  -4  -2  315.82    7.62
   0   4  -2  311.28    6.34
   0   4  -2  320.48    7.75
   0  -4   2  311.24    7.53
   0   4   2  315.52    4.19
   0   5   2    0.90    0.22
   0  -5   2    0.82    0.67
   0  -5  -2    0.36    0.63
   0   5  -2    0.03    0.65
   0   5   2   -0.72    0.37
   0  -5  -2   -0.08    0.92
   0  -6  -2   74.78    4.22
   0  -6  -2   79.63    4.60
   0   6  -2   86.35    4.11
   0   6  -2   77.83    4.30
   0  -6   2   77.33    4.25
   0   6   2   74.50    3.08
   0  -6   2   75.35    3.08
   0  -7   2    0.24    0.77
   0  -7  -2    0.16    0.73
   0   7  -2    0.03    0.74
   0   7  -2    1.99    1.04
   0   7   2    3.31    0.62
   0  -7   2    2.04    0.75
   0  -7  -2   -0.97    1.59
   0  -8   2  136.23    6.30
   0   8  -2  133.87    6.39
   0   8  -2  129.30    5.93
   0  -8  -2  127.05    6.52
   0  -8  -2  146.79    6.60
   0   9  -2    0.64    0.99
   0   9  -2   -1.79    1.03
   0   9   2   -1.51    0.90
   0  -9  -2    0.78    0.72
   0  -9   2    2.76    1.21
   0  -9   2   -0.49    0.59
   0  -9  -2   -0.32    0.98
   0 -10  -2  234.43   10.00
   0 -10   2  258.23    9.36
   0 -10  -2  248.68    9.64
   0  10  -2  263.00   10.08
   0  10   2  260.90    9.71
   0  10  -2  259.98    9.69
   0 -11  -2   -0.28    0.73
   0  11  -2    0.94    1.29
   0  11  -2   -0.16    0.59
   0  11   2    4.49    1.25
   0 -11  -2   -4.91    1.41
   0 -11  -2   -0.30    0.53
   0 -11  -2   -0.46    0.75
   0 -11   2    0.50    0.62
   0 -12  -2    6.44    1.18
   0 -12  -2    9.24    1.63
   0 -12  -2    6.23    1.31
   0  12   2    7.07    1.43
   0  12  -2    4.69    1.36
   0  12  -2   10.62    2.51
   0 -12  -2    6.91    1.19
   0 -12   2   10.77    2.11
   0 -12  -2    7.28    1.94
   0 -13  -2   -0.07    0.59
   0 -13  -2   -0.07    0.65
   0 -13  -2    0.48    0.59
   0  13  -2    1.95    1.66
   0  13  -2   -0.03    0.73
   0 -13  -2    0.30    0.84
   0 -13   2   -1.54    0.88
   0 -13  -2    0.07    0.55
   0  14   2    0.62    0.67
   0  14  -2    1.38    2.43
   0 -14  -2    0.88    0.63
   0 -14  -2    0.40    0.92
   0 -14  -2    0.67    1.15
   0 -15  -2    0.75    0.88
   0 -15  -2    1.39    0.93
   0 -16  -2  160.28    5.92
   0 -16  -2  159.38    7.13
   0 -17  -2   -0.33    0.69
   0 -17   2    0.81    0.78
   0 -17  -2    1.18    1.04
   0 -18   2    7.31    1.27
   0 -18  -2    5.48    1.21
   0 -18  -2    4.64    1.39
   0 -19  -2    0.04    0.55
   0 -19   2   -0.33    0.52
   0 -20   2    8.81    1.14
   0 -20  -2    9.42    1.23
   0 -21  -2    0.54    0.47
   0 -21   2   -0.14    0.39
   0   0  -3    3.33    0.94
   0   0   3    0.47    0.53
   0   1  -3 3147.03   19.07
   0  -1  -3 3169.47   22.96
   0  -1   3 3140.63   23.84
   0   1   3 3209.45   21.19
   0  -2  -3    1.24    0.89
   0   2  -3    2.06    0.59
   0   2   3    0.12    0.38
   0  -2   3    0.54    0.66
   0  -3  -3 2817.05   24.65
   0   3  -3 2727.44   25.73
   0   3  -3 2803.41   17.67
   0   3   3 2784.76   16.99
   0  -3   3 2795.29   25.24
   0  -4  -3    0.50    0.81
   0   4  -3   -0.79    1.13
   0   4  -3    0.67    0.75
   0  -4  -3    0.34    0.92
   0  -4   3    1.45    0.78
   0  -5   3  273.02    7.65
   0   5   3  261.49    7.40
   0  -5  -3  287.65    8.88
   0   5  -3  281.67    8.97
   0   5  -3  281.19    6.99
   0  -5  -3  273.00    9.23
   0  -5   3  278.79    8.81
   0  -6   3    0.57    0.65
   0   6   3    0.75    0.64
   0  -6  -3   -0.95    1.19
   0   6  -3    1.31    1.36
   0  -6  -3    0.18    0.88
   0  -6   3   -0.28    1.12
   0  -7  -3   88.25    5.96
   0  -7  -3   80.95    5.26
   0   7  -3   85.19    5.52
   0   7  -3   79.23    4.41
   0   7   3   81.83    4.07
   0  -7   3   87.10    4.22
   0  -7   3   83.89    5.37
   0   8  -3    0.41    0.97
   0   8   3   -2.76    0.94
   0   8  -3    1.23    0.93
   0  -8  -3   -0.85    1.31
   0  -8  -3    0.17    1.24
   0  -8   3   -1.13    0.88
   0  -9  -3   40.30    4.41
   0  -9  -3   33.09    3.65
   0   9  -3   37.67    4.15
   0   9   3   35.05    3.31
   0   9  -3   37.06    3.49
   0  -9   3   37.70    3.92
   0 -10  -3   -0.34    0.62
   0 -10  -3   -0.20    0.60
   0 -10  -3    1.73    0.82
   0  10  -3   -1.11    1.60
   0  10   3    6.13    1.55
   0  10  -3   -4.12    1.47
   0 -10  -3   -5.02    1.49
   0 -10   3    0.23    1.23
   0 -10  -3    0.25    0.51
   0 -10  -3    3.04    1.48
   0 -10   3   -1.58    0.84
   0 -11  -3  161.89    5.66
   0 -11  -3  158.44    5.36
   0 -11  -3  163.79    6.44
   0  11  -3  157.08    8.99
   0  11  -3  157.78    8.22
   0 -11  -3  160.09    9.51
   0 -11  -3  142.31    8.29
   0 -11  -3  160.85    6.09
   0 -11  -3  162.16    5.32
   0 -12  -3    1.78    0.96
   0 -12  -3    0.38    0.53
   0 -12  -3    0.35    0.72
   0  12  -3   -3.13    1.55
   0  12  -3    1.82    1.33
   0 -12  -3    1.95    2.37
   0 -12  -3    0.51    0.67
   0 -12  -3    0.15    0.63
   0 -13  -3  188.46    6.18
   0 -13  -3  188.81    7.46
   0  13  -3  186.39    9.86
   0  13  -3  189.28   10.73
   0 -13  -3  196.40   11.21
   0 -13  -3  192.01    6.82
   0 -13  -3  191.33    6.53
   0 -14  -3    0.10    0.70
   0 -14  -3    0.44    0.79
   0 -14  -3   -0.19    0.74
   0 -14  -3    0.71    0.99
   0 -15  -3  334.64    8.69
   0 -15  -3  304.27    8.31
   0 -15  -3  318.82    9.90
   0 -16  -3   -0.12    1.03
   0 -16  -3    0.72    0.88
   0 -17  -3   36.73    2.78
   0 -17  -3   37.37    3.28
   0 -18   3   -0.16    0.55
   0 -18  -3   -0.38    0.72
   0 -19  -3    6.68    1.12
   0 -19   3    7.58    1.06
   0 -20  -3    0.14    0.39
   0 -20   3    0.36    0.38
   0   0   4 9815.39   54.32
   0   0  -4 9999.00   43.84
   0  -1   4    2.55    1.60
   0   1   4    2.58    1.52
   0   1   4    1.35    0.93
   0  -1   4    0.57    0.67
   0  -1  -4    0.65    1.00
   0   2   4 2082.69   25.19
   0  -2   4 2091.46   25.13
   0  -2   4 2101.87   24.06
   0  -2  -4 2126.01   23.22
   0   3   4    0.47    0.90
   0  -3   4    0.08    0.83
   0  -3   4   -1.34    0.86
   0  -3  -4    0.54    0.87
   0   4   4  287.33    9.44
   0  -4   4  288.22    9.49
   0  -4   4  314.14   10.22
   0  -4  -4  297.91    9.75
   0   5   4   -0.74    0.87
   0  -5   4   -2.15    1.33
   0  -5  -4   -0.64    1.00
   0  -6  -4  232.77    9.53
   0  -6   4  240.81    8.66
   0   6   4  231.01    8.35
   0  -6   4  239.58    9.76
   0   6  -4  225.58    9.76
   0  -7  -4    0.57    0.72
   0  -7   4   -0.21    1.31
   0   7   4   -0.97    0.74
   0  -7  -4   -0.03    0.63
   0   7  -4    0.74    1.63
   0  -7   4    0.40    0.60
   0  -7  -4    0.06    0.50
   0  -8  -4    2.92    1.65
   0  -8  -4    3.26    0.87
   0  -8  -4    3.49    1.06
   0  -8  -4    5.18    1.05
   0  -8  -4    5.33    1.16
   0   8  -4    1.85    1.79
   0  -8  -4    1.83    1.28
   0  -8  -4    2.66    0.87
   0  -8   4    7.23    1.86
   0  -9  -4    2.78    1.79
   0  -9  -4   -0.26    0.61
   0  -9  -4   -0.42    0.64
   0  -9  -4   -0.32    0.70
   0  -9  -4   -0.39    0.64
   0  -9  -4   -2.30    1.59
   0  -9   4    1.07    0.95
   0  -9  -4   -0.16    0.59
   0  10  -4   52.94    5.60
   0 -10  -4   54.11    3.14
   0 -10  -4   48.31    3.47
   0 -10  -4   50.31    3.63
   0 -10  -4   49.76    3.06
   0 -10  -4   45.00    5.27
   0 -10  -4   44.72    3.21
   0 -11  -4   -0.43    0.64
   0  11  -4    0.25    1.80
   0 -11  -4    0.23    0.62
   0 -11  -4    0.14    0.70
   0 -11  -4    0.35    0.71
   0 -11  -4   -0.44    1.89
   0 -11  -4    0.02    0.81
   0 -12  -4   21.29    2.09
   0 -12  -4   22.59    2.52
   0 -12  -4   23.56    2.60
   0 -12  -4   22.24    2.40
   0 -12  -4   22.73    2.19
   0 -13  -4    0.03    0.68
   0 -13  -4   -0.50    0.74
   0 -13  -4    0.86    0.88
   0 -13  -4   -0.14    0.90
   0 -14  -4  182.18    7.13
   0 -14  -4  184.22    6.56
   0 -14  -4  185.60    5.90
   0 -15  -4   -0.44    0.87
   0 -15  -4    0.94    0.98
   0 -16  -4  126.24    5.65
   0 -16  -4  121.37    4.96
   0 -17  -4   -0.24    0.65
   0 -18   4    1.35    0.58
   0 -18  -4    1.12    0.62
   0 -19   4    0.30    0.38
   0 -19  -4   -0.13    0.37
   0   0  -5    0.68    0.76
   0   0   5    1.03    1.24
   0   0  -5   -0.54    0.67
   0   0  -5    0.56    0.69
   0  -1  -5  149.58    4.99
   0   1  -5  144.72    5.02
   0   1   5  140.67    7.69
   0  -1   5  148.92    7.97
   0  -1  -5  153.97    5.58
   0   1  -5  148.36    5.54
   0  -1  -5  148.18    4.73
   0  -2  -5   -0.34    0.56
   0  -2   5   -2.37    1.12
   0   2  -5   -0.22    0.68
   0  -2  -5   -0.52    0.77
   0  -2   5   -0.92    1.25
   0   2   5   -3.00    1.33
   0   2  -5   -0.32    0.64
   0  -2  -5    0.50    0.70
   0  -3  -5  542.18    9.10
   0   3  -5  531.88    9.86
   0  -3  -5  536.80    9.47
   0  -3   5  504.38   14.10
   0   3   5  507.27   14.74
   0  -3   5  509.73   14.63
   0  -3  -5  519.23   10.13
   0   3  -5  510.94   10.27
   0   4  -5    0.87    0.75
   0  -4  -5    0.54    0.66
   0  -4  -5    0.50    0.66
   0  -4   5    0.46    0.59
   0  -4   5    1.03    1.40
   0   4   5    1.48    0.91
   0   4  -5    0.50    0.61
   0  -4  -5    0.24    0.64
   0  -5  -5   73.41    3.43
   0  -5  -5   75.87    3.69
   0   5  -5   72.56    3.80
   0  -5   5   63.02    5.41
   0   5  -5   75.34    3.92
   0  -5  -5   69.38    3.68
   0  -5  -5   71.74    4.01
   0   5   5   71.35    5.54
   0  -5   5   72.75    5.62
   0  -6  -5    0.04    0.46
   0  -6  -5    0.51    0.56
   0   6  -5    0.33    0.55
   0  -6  -5    0.25    0.47
   0  -6  -5   -0.12    0.69
   0  -6   5   -0.61    1.47
   0   7  -5   52.95    3.20
   0  -7  -5   55.61    3.16
   0  -7  -5   54.23    3.06
   0  -7   5   54.85    5.46
   0  -7  -5   52.51    3.15
   0  -7  -5   46.56    3.35
   0  -7   5   52.64    4.64
   0  -8  -5    0.36    0.75
   0  -8  -5    0.54    0.61
   0  -8  -5   -0.23    0.65
   0  -9  -5   17.62    2.17
   0  -9  -5   17.70    1.86
   0  -9  -5   19.96    2.05
   0 -10  -5    0.27    0.70
   0 -10  -5    0.09    0.74
   0 -11  -5   20.85    2.27
   0 -11  -5   18.98    2.00
   0 -11  -5   19.84    2.32
   0 -12  -5   -0.30    0.64
   0 -12  -5    0.09    0.78
   0 -12  -5    0.01    0.73
   0 -13  -5   39.04    3.04
   0 -13  -5   38.45    3.02
   0 -14  -5    0.62    0.77
   0 -14  -5   -0.15    0.72
   0 -15  -5   31.03    2.46
   0 -16  -5    0.83    0.61
   0 -17  -5   23.67    1.79
   0  18  -5   -0.19    0.41
   0 -18   5   -0.17    0.27
   0   0  -6 1001.49   13.98
   0   0  -6  979.33   15.39
   0   0  -6 1000.31   13.21
   0  -1  -6    1.02    1.18
   0  -1  -6   -0.35    0.81
   0   1  -6   -0.97    0.93
   0   1  -6    3.17    1.30
   0   1  -6    3.65    1.42
   0  -1  -6    2.25    1.26
   0   2  -6  881.11   13.32
   0  -2  -6  872.91   13.09
   0  -2  -6  881.00   14.29
   0   2  -6  876.42   14.45
   0  -2  -6  854.36   12.04
   0   2  -6  857.12   12.26
   0  -3  -6   -0.53    0.96
   0   3  -6   -0.58    0.82
   0  -3  -6    2.22    0.95
   0   3  -6    3.17    1.34
   0  -3  -6    3.02    1.21
   0   3  -6    2.86    1.19
   0   4  -6  403.36    9.77
   0  -4  -6  406.06    9.52
   0  -4  -6  424.58    9.21
   0   4  -6  415.22    9.36
   0   5  -6    0.16    0.71
   0   5  -6   -0.29    0.60
   0  -5  -6    0.74    0.80
   0  -5  -6   -0.48    0.86
   0  -6  -6   18.26    1.99
   0   6  -6   18.26    2.02
   0   6  -6   17.29    2.02
   0  -6  -6   21.62    2.18
   0   7  -6   -0.72    0.96
   0  -7  -6    0.00    0.54
   0   7  -6    0.17    0.60
   0  -7  -6   -0.37    0.68
   0   8  -6   42.06    3.05
   0  -8  -6   43.10    2.92
   0   9  -6    0.12    0.73
   0  -9  -6   -0.39    0.62
   0  10  -6    2.34    0.97
   0 -10  -6    2.88    1.01
   0  11  -6    0.18    0.71
   0 -11  -6    0.07    0.67
   0 -12  -6   81.45    3.59
   0  12  -6   91.38    4.08
   0  13  -6    1.55    0.80
   0  14  -6   44.36    2.49
   0  15  -6   -0.03    0.44
   0  16  -6   20.99    1.35
   0   0  -7    0.12    0.75
   0   0  -7   -0.04    0.75
   0  -1  -7   26.13    2.32
   0   1  -7   25.40    2.28
   0   1  -7   25.49    2.48
   0  -1  -7   25.19    2.43
   0   1  -7   23.33    1.96
   0   2  -7   -1.21    0.94
   0  -2  -7   -0.29    0.79
   0   2  -7    0.25    0.52
   0  -2  -7    0.28    0.74
   0   2  -7    1.20    0.87
   0   3  -7   99.30    4.36
   0  -3  -7  101.59    4.36
   0  -3  -7   93.87    4.47
   0   3  -7   98.32    4.66
   0   3  -7   93.26    3.81
   0  -4  -7   -0.30    0.68
   0   4  -7   -0.01    0.51
   0   4  -7   -0.75    0.82
   0   4  -7    0.23    0.61
   0  -4  -7    0.70    0.58
   0  -5  -7    3.08    1.02
   0   5  -7    1.49    0.57
   0   5  -7    2.70    0.86
   0  -5  -7    2.35    0.87
   0   5  -7    1.92    0.78
   0  -6  -7   -0.17    0.67
   0   6  -7   -0.23    0.55
   0   6  -7    0.83    0.70
   0   6  -7   -0.07    0.54
   0  -6  -7    0.15    0.49
   0  -7  -7    3.23    0.81
   0   7  -7    1.95    0.60
   0   7  -7    3.59    0.97
   0   7  -7    1.21    0.56
   0  -7  -7    2.68    0.73
   0   8  -7   -0.12    0.58
   0  -8  -7    0.18    0.56
   0   8  -7    0.25    0.46
   0   9  -7   10.01    1.35
   0  -9  -7    8.72    1.19
   0   9  -7    9.68    1.15
   0  10  -7   -0.24    0.55
   0 -10  -7   -0.46    0.60
   0  10  -7   -0.37    0.37
   0  11  -7   17.40    1.48
   0  11  -7   14.36    1.22
   0  12  -7    0.54    0.40
   0  12  -7    0.19    0.41
   0  13  -7   29.63    1.57
   0   0  -8  160.28    4.88
   0   0  -8  169.65    4.68
   0   1  -8    1.45    0.84
   0  -1  -8    1.32    0.82
   0   1  -8    2.35    0.90
   0  -1  -8    2.87    0.87
   0  -2  -8  127.92    4.25
   0   2  -8  120.01    4.18
   0   2  -8  132.01    4.11
   0  -2  -8  131.48    4.08
   0  -3  -8    0.75    0.56
   0   3  -8    0.30    0.53
   0  -3  -8    0.65    0.66
   0   3  -8    0.41    0.59
   0  -4  -8   50.50    2.48
   0   4  -8   52.66    2.60
   0   4  -8   54.41    2.56
   0  -4  -8   50.67    2.44
   0  -5  -8   -0.09    0.38
   0   5  -8   -0.17    0.42
   0  -5  -8   -0.40    0.50
   0   5  -8    0.09    0.50
   0  -6  -8    1.79    0.50
   0   6  -8    2.55    0.58
   0   6  -8    3.22    0.70
   0  -6  -8    1.07    0.43
   0   7  -8   -0.33    0.39
   0  -7  -8   -0.27    0.40
   0  -8  -8    0.80    0.39
   0   8  -8    0.62    0.36
   1   0   0    0.11    0.10
  -1   0   0   -0.08    0.10
   1  -1   0  459.39    4.14
   1   1   0  431.99    4.07
  -1   1   0  458.35    3.54
  -1   1   0  440.48    4.74
  -1  -1   0  473.93    4.11
   1  -1   0  459.73    3.75
   1  -2   0  185.66    3.06
  -1   2   0  177.76    2.67
  -1   2   0  177.86    3.48
   1  -2   0  182.47    2.67
   1   2   0  177.34    2.64
  -1  -2   0  190.17    2.94
   1  -3   0 4154.88   17.69
   1   3   0 4090.60   13.02
  -1  -3   0 4011.11   15.41
  -1  -4   0 2885.73   18.76
   1  -4   0 2868.82   17.25
   1  -4   0 2831.86   16.00
  -1   4   0 2825.74   18.24
   1   4   0 2942.42   11.05
  -1  -4   0 2900.74   14.91
  -1   5   0  323.61    6.96
   1  -5   0  333.39    6.13
   1  -5   0  337.22    6.68
  -1  -5   0  334.95    7.14
  -1  -5   0  333.11    5.63
  -1   6   0   37.35    2.61
   1  -6   0   40.08    2.33
   1  -6   0   38.62    2.53
  -1  -6   0   40.99    2.80
  -1  -6   0   40.94    2.21
  -1   7   0   14.68    1.82
  -1  -7   0   19.42    2.09
   1  -7   0   17.67    1.72
   1  -7   0   17.95    1.93
  -1  -7   0   19.55    1.68
  -1   8   0    0.61    0.79
   1  -8   0   -2.54    0.80
  -1  -8   0   -0.26    0.58
  -1  -8   0    0.46    0.90
   1  -8   0   -2.14    0.83
   1  -9   0 1623.61   21.15
   1  -9   0 1668.02   18.63
  -1   9   0 1662.14   22.14
   1 -10   0  410.46   11.43
  -1 -10   0  416.35   12.10
   1 -10   0  439.03   10.06
  -1  10   0  424.54   12.05
  -1 -11   0  185.86    8.62
   1 -11   0  184.33    8.22
   1 -11   0  183.28    6.90
   1  11   0  195.79    8.77
  -1  11   0  190.10    8.66
   1 -12   0   92.02    6.24
  -1 -12   0   81.13    6.11
   1  12   0   90.01    6.51
  -1  12   0   86.50    6.21
  -1 -13   0    5.30    1.32
   1 -13   0    4.55    1.15
   1  13   0    5.71    1.89
  -1  13   0    4.38    1.66
  -1 -13   0    6.06    1.70
   1 -13   0    4.34    1.50
   1 -13   0    6.48    1.06
  -1 -13   0    5.96    1.03
   1 -14   0  762.53   19.73
  -1 -14   0  754.88   20.70
  -1  14   0  760.96   20.77
  -1  14   0  789.72   18.60
   1  14   0  783.52   21.08
  -1 -14   0  798.09   11.86
   1 -14   0  818.13   11.96
   1 -14   0  753.57   13.89
  -1 -14   0  755.09   14.25
   1 -15   0  279.34   12.45
  -1 -15   0  301.73   13.61
   1 -15   0  300.89    9.05
  -1 -15   0  304.04    9.25
   1 -15   0  317.68    7.72
  -1 -15   0  306.84    7.64
  -1  15   0  300.74   13.64
   1  15   0  312.53   13.79
   1 -16   0  402.02    8.87
  -1 -16   0  378.68    8.74
   1 -16   0  373.98   10.11
   1 -17   0    0.31    0.65
  -1 -17   0    0.56    0.64
   1 -17   0   -0.02    0.74
   1 -18   0   27.06    2.32
  -1 -18   0   25.72    2.27
   1 -19   0    2.39    0.78
  -1 -19   0    2.36    0.87
   1 -20   0   13.88    1.49
  -1 -20   0   14.28    1.54
  -1 -21   0    2.44    0.68
   1 -21   0    2.83    0.70
   1 -22   0    6.38    0.81
  -1 -22   0    5.32    0.73
   1   0   1    0.24    0.36
  -1   0  -1    0.68    0.34
   1   0  -1    1.44    0.30
  -1   0   1   -0.47    0.37
  -1   1   1 6700.83   13.97
  -1   1  -1 6692.18   22.56
   1  -1  -1 6738.96   22.47
  -1   1   1 6826.10   21.66
   1  -1   1 6607.12   21.43
  -1  -1   1 6655.51   23.59
  -1   2  -1 8294.47   28.18
  -1   2   1 8232.66   21.30
  -1   2  -1 8326.12   27.25
   1  -2  -1 8160.80   29.74
   1  -2   1 8184.17   27.07
  -1  -2   1 8302.02   28.21
   1  -2   1 8282.38   23.72
   1   2   1 8231.44   23.69
  -1   3   1 1179.72    9.90
  -1   3  -1 1194.61   11.33
  -1   3  -1 1172.52   11.39
   1  -3  -1 1201.16   12.39
  -1  -3   1 1223.67   11.78
   1  -3   1 1199.61   11.48
   1  -3   1 1197.91    8.94
   1   3   1 1201.13    9.01
  -1   4   1 1060.08   10.88
  -1   4  -1 1040.15   11.70
  -1   4  -1 1079.13   11.90
   1  -4  -1 1088.57   12.79
   1  -4   1 1086.48    6.66
  -1  -4  -1 1085.88   12.60
   1  -4   1 1064.65   11.91
  -1  -4   1 1088.29   11.89
   1   4   1 1072.58    8.48
   1  -4   1 1078.78    8.37
  -1   5   1  816.09   10.83
  -1   5  -1  810.69   11.16
  -1   5  -1  852.68   11.65
   1  -5  -1  826.06   11.39
   1  -5   1  819.72    9.71
   1  -5  -1  821.76   12.17
  -1  -5  -1  838.65   12.21
   1  -5   1  818.53    6.78
  -1  -5  -1  851.88   11.65
  -1  -5   1  836.71   11.25
   1   5   1  826.80    7.33
   1  -5   1  843.06    7.38
  -1   6   1 1777.69   17.70
  -1   6  -1 1790.05   18.54
  -1  -6  -1 1793.96   19.34
   1  -6  -1 1777.08   19.25
  -1  -6  -1 1767.65   18.03
   1  -6  -1 1800.06   18.12
   1  -6   1 1747.65   15.96
   1  -6   1 1746.76   11.20
  -1  -6   1 1814.27   17.59
   1  -6   1 1782.73   10.28
   1   6   1 1725.22   10.22
  -1   7   1  238.74    7.10
  -1   7  -1  246.55    7.48
  -1  -7  -1  242.17    7.67
   1  -7  -1  236.99    7.56
  -1  -7  -1  228.51    6.96
   1  -7   1  231.81    4.56
   1  -7  -1  243.20    7.21
   1  -7   1  239.00    6.56
  -1  -7   1  244.64    6.90
   1  -7   1  245.92    3.44
   1   7   1  239.66    3.40
   1  -8  -1 1136.55   16.64
  -1  -8   1 1103.69   16.94
  -1  -8  -1 1123.44   17.87
   1  -8  -1 1108.29   17.57
   1  -8   1 1097.75   10.81
   1  -8   1 1128.46   15.57
  -1  -8   1 1110.59   15.71
  -1   8   1 1127.51   16.85
  -1   8  -1 1121.24   17.24
   1   8  -1 1132.28   16.98
   1  -9  -1  671.19   14.63
   1  -9  -1  703.52   13.93
  -1  -9   1  661.34   14.16
   1  -9   1  677.31   13.17
  -1  -9  -1  677.18   14.87
  -1  -9   1  668.51   12.89
  -1   9  -1  699.05   14.57
  -1   9   1  702.25   14.46
   1   9  -1  695.73   14.48
  -1 -10  -1  593.96   15.00
   1 -10   1  627.89   13.64
   1 -10  -1  628.14   13.84
   1 -10  -1  635.97   15.20
  -1 -10   1  625.04   14.77
  -1 -10   1  625.01   13.23
  -1  10  -1  634.22   14.13
  -1  10   1  636.34   14.86
  -1  10  -1  637.79   14.92
   1  10  -1  632.02   14.88
   1 -11  -1   30.82    3.29
   1 -11   1   31.43    3.21
  -1 -11   1   29.27    3.43
  -1 -11  -1   26.23    3.37
   1 -11  -1   28.90    3.56
   1  11  -1   29.71    3.46
  -1  11  -1   31.83    3.60
  -1  11   1   31.05    3.47
  -1  11  -1   28.64    3.16
  -1 -12  -1   95.09    4.83
   1 -12  -1   96.05    4.76
  -1  12  -1  101.52    6.42
   1  12   1   92.60    6.62
   1  12  -1   96.86    6.81
  -1  12  -1   92.57    6.60
  -1  12   1   94.46    6.56
  -1 -12   1  101.01    6.72
  -1 -12  -1   92.96    6.91
   1 -12  -1   88.87    5.84
   1 -12   1   86.21    5.78
   1 -12  -1   83.27    6.19
   1 -12  -1   88.98    4.07
   1 -12  -1   98.45    3.90
  -1 -12  -1   90.69    3.75
   1 -13  -1   90.75    6.72
  -1 -13   1   94.00    6.91
   1 -13   1   93.22    6.28
  -1 -13  -1   95.73    7.23
   1  13  -1   96.92    7.06
  -1  13   1   90.50    6.75
  -1  13  -1   97.25    7.08
   1  13   1   97.44    7.21
  -1  13  -1   97.33    6.61
  -1 -13  -1   98.30    5.17
   1 -13  -1   93.53    4.98
  -1 -13  -1   95.30    4.05
   1 -13  -1  101.39    4.14
  -1  14   1   17.82    3.34
   1  14   1   11.56    2.62
  -1  14  -1   13.17    2.53
   1  14  -1   13.43    2.67
  -1  14  -1   14.43    2.74
  -1 -14  -1   11.87    2.04
   1 -14  -1   12.65    2.05
  -1 -14   1   15.20    3.06
   1 -14   1   19.29    3.38
  -1 -14  -1   12.46    2.89
   1 -14  -1   13.06    3.25
  -1 -14  -1   11.49    1.52
   1 -14  -1   10.89    1.48
  -1  15   1   10.99    2.91
  -1  15  -1    0.18    1.92
   1 -15  -1    8.93    2.78
  -1 -15   1    6.65    2.47
  -1 -15  -1    5.74    1.23
   1 -15  -1    5.65    1.14
  -1 -15   1    7.77    1.33
   1 -15   1    8.03    1.38
   1 -15  -1    7.22    1.75
  -1 -15  -1    6.79    1.70
  -1 -16  -1   69.43    3.81
   1 -16   1   73.28    3.78
  -1 -16   1   69.24    3.70
   1 -16  -1   75.36    3.98
  -1 -16  -1   71.99    4.77
   1 -16  -1   72.12    4.76
  -1 -17   1  105.37    4.52
  -1 -17  -1  105.48    4.67
   1 -17  -1  101.75    4.57
   1 -17   1  102.03    4.43
   1 -17  -1   99.82    5.45
  -1 -18   1   24.42    2.16
  -1 -18  -1   20.52    2.08
   1 -18   1   21.09    2.01
   1 -18  -1   20.17    2.05
   1 -18  -1   15.16    2.07
  -1 -19  -1   21.33    1.99
  -1 -19   1   18.29    1.78
   1 -19   1   21.38    1.91
   1 -19  -1   20.68    1.96
  -1 -20  -1   18.72    1.75
  -1 -20   1   18.98    1.69
   1 -20   1   20.67    1.79
   1 -20  -1   20.60    1.85
  -1 -21  -1   23.73    1.73
   1 -21   1   28.67    1.83
  -1 -21   1   26.71    1.77
   1 -21  -1   25.94    1.79
   1   0  -2   -0.18    0.49
   1   0   2    0.72    0.59
   1   0   2   -0.01    0.33
  -1   0   2    0.29    0.49
   1  -1   2 9026.08   34.43
   1   1   2 8683.47   33.84
  -1  -1  -2 8918.07   32.57
   1  -1  -2 8862.43   32.94
   1   1  -2 8804.12   28.04
   1   1  -2 8970.87   32.31
  -1   1  -2 8694.22   30.40
  -1  -1  -2 8962.20   32.95
   1  -1   2 8853.66   31.63
  -1  -1   2 8797.57   35.18
   1   1   2 8938.51   24.86
  -1   1   2 9010.12   32.68
  -1  -2  -2 4917.70   26.59
   1  -2  -2 4901.11   26.39
   1   2  -2 4885.68   18.98
  -1  -2  -2 4980.35   26.40
   1   2  -2 4909.00   15.68
   1   2  -2 4962.83   25.80
  -1   2  -2 4903.29   24.08
  -1   2   2 4892.69   13.55
  -1   2  -2 4994.24   28.63
   1  -2   2 5039.07   25.67
   1   2   2 4933.20   25.38
  -1  -2   2 4882.71   27.67
   1   2   2 5005.09   14.45
   1  -2   2 4933.38   25.99
  -1   2   2 4912.50   23.53
   1  -3   2  746.36    9.85
   1   3   2  720.27    9.79
   1   3  -2  736.96    6.55
  -1  -3  -2  759.33   11.33
  -1  -3  -2  744.27   11.02
   1  -3  -2  750.05   11.09
  -1   3  -2  739.95    9.91
   1   3  -2  744.52    7.88
  -1   3   2  724.47    7.43
  -1   3  -2  730.81   11.39
   1   3  -2  762.72   10.93
   1  -3  -2  767.40   12.13
  -1   3   2  764.78    9.09
   1  -3   2  726.74   10.82
   1   4   2 1584.32   14.37
   1  -4   2 1561.02   14.27
   1   4  -2 1592.95    8.24
  -1  -4  -2 1644.69   18.08
  -1  -4  -2 1617.49   17.40
   1  -4  -2 1571.61   17.19
  -1   4  -2 1536.31   17.22
  -1   4  -2 1553.79   15.52
   1   4  -2 1599.19   17.06
  -1   4   2 1575.31   13.00
   1   4  -2 1585.41   13.65
   1  -4  -2 1599.42   18.45
   1  -4   2 1577.00   17.02
  -1   4   2 1613.33   13.27
  -1  -4   2 1560.98   17.38
  -1   5   2  297.28    6.44
  -1   5   2  302.48    5.85
  -1   5  -2  295.61    7.38
   1   5  -2  301.99    6.73
  -1   5  -2  289.83    7.96
  -1  -5  -2  306.34    8.04
   1  -5  -2  299.02    8.50
  -1  -5  -2  312.54    8.48
   1  -5  -2  305.82    8.05
   1  -5   2  285.65    7.69
  -1  -5   2  302.98    8.04
   1  -5   2  306.95    6.16
   1   5   2  294.66    6.17
  -1   6   2  191.67    5.80
  -1   6  -2  193.09    6.86
   1   6  -2  185.89    5.86
  -1   6  -2  188.97    6.38
  -1  -6  -2  186.63    7.02
   1  -6  -2  185.83    7.13
  -1  -6  -2  188.33    6.75
   1  -6  -2  188.28    6.79
   1  -6   2  183.58    6.57
  -1  -6   2  195.15    6.84
   1   6   2  185.81    4.86
   1  -6   2  190.21    4.82
  -1   7  -2  368.35   10.02
  -1   7   2  377.61    9.03
  -1   7  -2  364.19    9.57
   1   7  -2  378.55    9.16
   1  -7   2  365.80    8.36
  -1  -7  -2  348.31   10.24
   1  -7  -2  361.93   10.54
   1  -7  -2  371.82   10.10
  -1  -7  -2  374.62   10.12
   1  -7   2  377.09    9.94
  -1  -7   2  383.33   10.05
   1   7   2  380.52    6.76
   1  -7   2  382.01    6.64
  -1  -8  -2  448.02   12.34
   1  -8  -2  443.66   12.38
   1  -8  -2  461.07   11.85
  -1  -8  -2  446.49   11.65
   1  -8   2  453.19   10.03
  -1   8  -2  463.85   11.55
  -1   8   2  460.83   10.88
   1   8  -2  459.20   11.00
  -1   8  -2  450.67   11.75
  -1  -8   2  436.31   11.37
   1  -9  -2  116.00    6.71
  -1  -9  -2  113.48    6.68
   1  -9   2  122.75    5.66
   1  -9  -2  111.45    6.19
  -1   9  -2  115.54    6.25
  -1   9  -2  113.79    6.28
  -1   9   2  115.84    5.93
   1   9  -2  109.40    5.84
  -1  -9   2  111.71    6.07
   1 -10  -2  145.67    7.89
  -1 -10  -2  143.83    7.85
  -1 -10   2  138.89    7.19
   1 -10  -2  155.74    7.68
   1 -10   2  157.29    6.91
  -1 -10   2  150.22    7.35
   1  10  -2  157.64    7.57
  -1  10  -2  162.05    7.82
  -1  10   2  155.03    7.39
  -1  10  -2  148.71    7.59
  -1 -11  -2  101.80    4.93
   1 -11  -2  103.07    4.95
  -1  11  -2   95.07    6.40
  -1  11   2   99.67    6.32
   1  11  -2   92.34    6.20
  -1  11  -2   96.31    6.50
   1 -11   2  102.47    5.91
  -1 -11  -2   92.32    6.74
   1 -11  -2   98.33    6.91
  -1 -11   2  103.13    6.59
   1 -11  -2   99.18    6.49
  -1 -11   2  101.19    6.39
  -1 -11  -2   97.33    4.01
   1 -11  -2  104.44    4.16
   1 -12  -2  242.78    6.87
  -1 -12  -2  233.28    6.42
  -1 -12  -2  250.79    8.16
   1 -12  -2  246.75    8.04
  -1  12  -2  247.11   10.83
   1  12  -2  250.77   11.20
  -1  12   2  243.77   10.50
   1  12  -2  246.39   10.74
  -1  12  -2  258.94   11.16
   1  12   2  249.81   11.08
  -1 -12   2  236.24   10.51
  -1 -12  -2  233.81   11.23
   1 -12  -2  227.32   10.22
   1 -12  -2  236.42   11.07
  -1 -12  -2  239.10    7.18
   1 -12  -2  256.65    6.82
  -1 -12  -2  243.81    6.59
   1 -13  -2   86.19    4.30
   1 -13  -2   85.40    4.96
  -1 -13  -2   93.41    5.24
   1  13  -2   86.39    7.05
  -1  13  -2   81.19    6.59
   1  13   2   87.07    6.93
   1  13  -2   98.65    7.29
  -1  13  -2   85.26    6.71
  -1  13   2   76.70    6.18
  -1 -13   2   84.60    6.63
   1 -13  -2   70.68    5.93
   1 -13  -2  100.24    7.61
  -1 -13  -2   70.00    6.54
  -1 -13  -2   86.52    4.48
  -1 -13  -2   92.28    4.27
   1 -13  -2   86.79    4.16
   1 -14  -2  868.54   14.02
   1 -14  -2  921.38   16.69
  -1 -14  -2  927.87   16.85
   1  14  -2  898.13   22.70
  -1  14  -2  916.17   23.13
   1  14  -2  907.95   23.27
  -1  14  -2  897.57   22.35
  -1  14   2  876.69   22.05
   1  14   2  926.76   23.57
  -1 -14   2  844.94   21.70
   1 -14  -2  864.68   23.12
  -1 -14  -2  835.32   23.09
  -1 -14  -2  930.37   14.61
   1 -14  -2  921.86   13.84
  -1 -14  -2  879.09   13.51
  -1 -15  -2  632.57   11.98
   1 -15  -2  623.55   13.99
  -1 -15  -2  609.48   13.96
  -1 -15  -2  605.77   11.45
   1 -15  -2  624.68   11.66
   1 -16  -2  233.80    8.53
  -1 -16  -2  248.78    8.89
   1 -16  -2  242.49    7.22
  -1 -16  -2  231.25    7.11
   1 -17  -2   12.98    2.15
  -1 -17  -2   13.95    1.84
   1 -17  -2   13.26    1.72
   1 -17   2   15.21    1.75
  -1 -17   2   15.81    1.82
   1 -18  -2   34.76    3.14
  -1 -18  -2   36.22    2.67
   1 -18   2   37.74    2.57
  -1 -18   2   33.13    2.41
   1 -18  -2   36.02    2.64
  -1 -19  -2    6.28    1.19
   1 -19  -2    4.47    1.03
  -1 -19   2    4.27    0.89
   1 -19   2    4.90    1.00
   1 -19  -2    5.13    1.30
  -1 -20  -2   27.19    2.00
   1 -20   2   28.95    1.93
   1 -20  -2   28.11    2.01
  -1 -20   2   26.70    1.85
  -1 -21  -2   36.37    1.99
   1 -21  -2   37.95    1.99
   1 -21   2   37.76    1.91
  -1 -21   2   36.39    1.87
   1   0  -3    1.30    0.70
  -1   0   3   -0.47    0.97
   1   0   3    1.70    0.73
   1   1  -3  367.79    7.06
   1  -1  -3  369.27    8.12
  -1   1  -3  386.33    7.12
   1  -1   3  373.46    7.94
  -1   1   3  370.44    8.07
  -1  -1   3  358.54    8.61
   1   1   3  366.12    6.59
   1   1   3  357.00    8.59
   1  -1   3  361.72    8.72
  -1  -2  -3  498.94    9.85
   1   2  -3  491.33    7.37
   1  -2  -3  497.74   10.08
   1   2  -3  502.33   10.17
  -1   2  -3  527.28    8.69
  -1   2   3  517.13    9.16
  -1  -2   3  504.36   10.75
   1  -2   3  501.46    9.84
   1   2   3  509.24    6.73
   1   2   3  499.68   10.13
   1  -2   3  504.70   10.24
   1  -3   3   40.68    3.01
   1   3   3   38.63    2.89
  -1  -3  -3   41.09    3.06
   1  -3  -3   43.24    3.22
   1   3  -3   36.48    2.95
  -1   3  -3   44.38    2.73
   1  -3   3   36.37    2.85
  -1   3   3   36.96    2.39
  -1  -3   3   38.99    3.19
  -1  -3  -3   40.34    3.13
   1   4   3  131.87    5.27
   1  -4   3  137.74    5.44
   1  -4  -3  147.04    6.13
  -1  -4  -3  131.53    5.72
  -1   4  -3  141.94    5.11
  -1   4  -3  135.84    6.11
   1   4  -3  142.49    6.00
   1  -4   3  135.65    5.83
  -1   4   3  140.86    4.53
  -1  -4   3  139.16    6.12
  -1  -4  -3  135.77    6.04
   1   5   3  246.20    7.18
   1  -5   3  255.44    7.29
  -1  -5  -3  253.31    8.80
   1  -5  -3  269.74    8.78
  -1  -5  -3  276.76    8.77
  -1   5  -3  268.98    7.47
   1   5  -3  266.54    6.21
   1   5  -3  261.54    8.59
  -1   5  -3  262.68    8.87
  -1  -5   3  252.88    8.59
   1  -5   3  261.61    8.51
   1  -5  -3  256.33    9.16
   1   6   3  587.98   11.02
   1  -6   3  581.66   10.82
   1  -6  -3  599.13   13.71
  -1  -6  -3  573.30   13.92
  -1  -6  -3  625.76   13.94
  -1   6  -3  580.24   13.77
  -1   6  -3  583.86   11.86
   1   6  -3  568.37   13.35
   1   6  -3  577.45   10.40
  -1  -6   3  566.29   13.39
   1  -6   3  578.35   13.40
   1  -6  -3  577.79   14.35
   1  -7   3   10.44    1.63
   1   7   3    9.83    1.45
  -1   7  -3   11.99    2.24
   1   7  -3   11.19    1.83
   1   7  -3   11.04    2.14
  -1   7  -3    9.37    1.78
  -1  -7  -3    8.47    1.82
   1  -7  -3    8.68    1.92
   1  -7   3   13.73    2.28
  -1  -7   3    8.75    1.50
  -1  -7  -3    9.08    2.12
   1  -7  -3   13.03    2.63
  -1   8  -3  177.43    8.42
  -1   8  -3  171.14    7.38
   1   8  -3  160.44    7.90
   1   8  -3  162.34    6.60
   1  -8  -3  171.90    8.13
  -1  -8  -3  166.49    8.47
  -1  -8   3  175.06    8.22
   1  -8  -3  165.89    8.43
  -1   9  -3  125.77    7.38
  -1   9  -3  111.20    6.34
   1   9  -3  120.32    7.16
   1   9  -3  121.32    6.17
   1  -9  -3  124.05    7.17
  -1  -9  -3  119.11    7.62
  -1  -9   3  125.89    7.26
   1  -9  -3  111.34    7.27
  -1 -10  -3   97.82    4.73
   1 -10  -3   93.93    4.47
  -1 -10  -3   94.20    4.19
   1 -10  -3  100.67    4.35
   1 -10  -3   96.35    4.13
  -1 -10  -3  101.75    4.89
   1 -10  -3   94.54    4.71
   1  10  -3   95.59    5.94
  -1  10  -3   95.62    6.80
  -1  10  -3   86.84    6.01
   1  10  -3   88.29    6.52
  -1 -10  -3  100.49    7.42
   1 -10  -3   91.21    6.45
  -1 -10   3   98.72    6.72
   1 -10  -3   86.05    6.73
  -1 -10  -3  104.55    4.11
   1 -10  -3   97.66    3.95
  -1 -11   3    3.69    2.27
  -1 -11  -3    4.40    1.05
  -1 -11  -3    3.68    1.14
   1 -11  -3    3.46    1.05
   1 -11  -3    2.17    0.75
   1 -11  -3    5.10    1.29
  -1 -11  -3    4.99    1.29
   1  11  -3    0.50    1.26
  -1  11  -3    5.37    1.95
   1  11   3    6.21    1.66
  -1  11  -3    2.77    1.97
   1  11  -3   12.59    2.85
   1 -11  -3    7.61    1.80
  -1 -11   3    3.72    1.28
  -1 -11  -3    4.21    0.97
   1 -11  -3    2.91    0.87
  -1 -11  -3    4.14    2.59
   1 -11  -3    7.94    2.56
   1 -11  -3    1.76    0.80
  -1 -11  -3    3.45    0.92
   1 -12  -3  127.06    5.22
  -1 -12  -3  118.23    5.02
   1 -12  -3  122.33    5.03
  -1 -12  -3  124.02    5.86
   1 -12  -3  124.57    5.89
   1  12   3  118.98    7.56
   1  12  -3  111.91    8.00
  -1  12  -3  132.50    8.63
  -1  12  -3  120.13    7.78
  -1 -12  -3  129.90    8.93
  -1 -12   3  109.24    7.36
   1 -12  -3  101.65    7.43
   1 -12  -3  122.16    5.29
  -1 -12  -3  128.32    5.66
   1 -12  -3  123.61    4.76
   1 -12  -3  115.22    8.36
   1 -13  -3    6.97    1.46
  -1 -13  -3    6.01    1.47
   1 -13  -3    5.60    1.37
  -1 -13  -3    5.21    1.17
   1 -13  -3    7.31    1.41
  -1  13  -3    2.59    1.90
  -1  13  -3    3.30    1.86
   1  13  -3    7.77    2.50
   1 -13  -3   18.60    3.62
  -1 -13  -3    4.01    2.42
  -1 -13   3   14.78    2.87
   1 -13  -3    4.66    1.17
  -1 -13  -3    4.49    1.33
  -1 -14  -3   38.61    3.21
   1 -14  -3   30.68    2.71
  -1 -14  -3   28.72    2.64
   1 -14  -3   33.46    2.82
   1 -14  -3   32.58    3.23
  -1 -14  -3   30.40    3.14
  -1 -15  -3    9.65    1.64
   1 -15  -3   11.71    1.81
   1 -15  -3   13.56    1.85
  -1 -15  -3   12.43    1.89
   1 -15  -3   11.84    2.15
  -1 -15  -3   10.90    2.00
  -1 -16  -3   53.56    3.48
   1 -16  -3   53.82    4.09
  -1 -16  -3   56.94    4.17
  -1 -16  -3   51.74    3.40
   1 -16  -3   54.93    3.48
  -1 -17  -3   64.71    3.48
   1 -17  -3   62.06    4.21
   1 -17   3   69.87    3.46
  -1 -17  -3   62.54    3.56
  -1 -17   3   64.15    3.32
   1 -17  -3   61.86    3.55
   1 -18  -3   17.02    2.11
   1 -18   3   18.29    1.72
   1 -18  -3   16.32    1.75
  -1 -18  -3   14.70    1.69
  -1 -18   3   18.32    1.70
   1 -19  -3    4.69    0.97
  -1 -19   3    4.48    0.85
  -1 -19  -3    4.04    0.86
   1 -19   3    3.41    0.75
   1 -20  -3   13.72    1.28
  -1 -20  -3   12.05    1.22
  -1 -20   3   12.41    1.15
   1 -20   3   14.98    1.26
   1   0  -4   -1.58    1.41
  -1   0   4    1.44    0.84
   1   0   4   -0.24    1.13
   1  -1  -4 1580.50   19.61
   1  -1   4 1614.83   19.34
  -1  -1   4 1592.39   21.18
  -1   1   4 1599.56   19.80
   1  -1   4 1574.02   21.68
   1   1   4 1558.72   21.63
   1  -2  -4  669.43   13.52
   1  -2   4  667.01   13.19
  -1   2   4  655.50   12.17
  -1  -2   4  646.44   14.06
   1   2   4  647.28   13.92
   1  -2   4  649.89   13.98
   1  -3  -4  212.62    8.09
   1  -3   4  202.65    7.68
  -1  -3   4  194.48    8.00
   1  -3   4  199.19    7.82
   1   3   4  191.09    7.60
   1  -4  -4  124.60    6.45
   1  -4   4  121.20    6.17
   1   4   4  129.16    6.33
   1  -4   4  115.34    6.20
  -1  -4   4  131.88    6.87
   1   5  -4  212.00    8.93
   1  -5  -4  226.90    9.11
   1   5   4  217.38    8.11
   1  -5   4  229.08    8.36
   1  -5   4  233.85    9.14
  -1  -5   4  214.41    9.07
   1   6  -4   24.45    3.45
   1  -6  -4   23.09    3.31
  -1   6   4   25.60    2.86
   1   6   4   23.28    2.68
   1  -6   4   23.89    2.89
  -1  -6   4   21.09    2.71
  -1  -6   4   23.86    3.19
   1  -6   4   29.18    3.47
  -1  -7   4   17.38    2.93
  -1  -7  -4   18.68    2.14
  -1  -7  -4   19.56    2.00
   1  -7  -4   18.65    1.96
   1  -7  -4   19.54    1.79
   1   7  -4   16.27    3.08
   1  -7  -4   14.65    2.88
   1  -7   4   23.63    2.72
   1   7   4   18.54    2.38
  -1   7   4   20.52    2.67
  -1  -7   4   21.64    2.77
  -1  -7  -4   20.09    1.79
   1  -7  -4   19.63    1.78
  -1  -7  -4   21.89    3.58
   1  -8  -4   60.32    3.81
  -1  -8  -4   56.88    3.76
   1  -8  -4   58.06    3.45
  -1  -8  -4   55.13    3.38
   1  -8  -4   54.53    3.06
   1  -8  -4   53.48    3.39
  -1   8  -4   51.87    5.23
   1   8  -4   50.22    4.87
   1  -8  -4   50.82    5.00
  -1  -8   4   54.79    5.18
  -1  -8  -4   63.94    3.26
  -1  -8  -4   47.91    5.16
   1  -8  -4   58.01    3.11
  -1  -9  -4   60.52    3.99
  -1  -9  -4   58.21    3.55
   1  -9  -4   53.64    3.42
   1  -9  -4   58.18    3.27
  -1  -9  -4   61.42    3.77
   1  -9  -4   58.89    3.75
  -1   9  -4   58.20    5.74
   1   9  -4   51.74    5.22
   1  -9  -4   59.48    5.55
  -1  -9   4   62.10    5.76
  -1  -9  -4   63.99    3.39
  -1  -9  -4   67.51    6.51
   1  -9  -4   61.68    3.30
  -1 -10  -4   58.39    3.97
  -1 -10  -4   55.89    3.53
   1 -10  -4   54.88    3.55
   1 -10  -4   53.59    3.23
   1 -10  -4   60.39    3.93
  -1 -10  -4   52.06    3.60
   1  10  -4   53.84    5.42
  -1  10  -4   55.73    5.57
   1 -10  -4   60.42    5.75
  -1 -10   4   71.42    6.49
  -1 -10  -4   62.46    6.38
  -1 -10  -4   59.99    3.35
   1 -10  -4   55.80    3.23
  -1 -11  -4   15.02    3.84
  -1 -11  -4   10.26    1.50
   1 -11  -4   10.08    1.46
  -1 -11  -4    9.17    1.73
   1 -11  -4    9.22    1.43
  -1 -11  -4    7.58    1.54
   1 -11  -4    9.09    1.69
  -1 -11   4    9.63    2.95
   1 -11  -4    8.04    2.10
  -1  11  -4   11.59    2.93
  -1 -11  -4    8.74    1.50
   1 -11  -4    7.66    1.45
   1 -12  -4  118.41    4.94
  -1 -12  -4  122.86    4.95
   1 -12  -4  120.96    4.85
  -1 -12  -4  122.80    5.80
  -1 -12  -4  118.15    5.31
   1 -12  -4  124.69    5.48
  -1 -12  -4  121.50    5.74
   1 -12  -4  130.52    6.03
   1 -13  -4   40.29    2.97
  -1 -13  -4   41.74    3.41
  -1 -13  -4   38.84    3.11
   1 -13  -4   39.35    3.14
   1 -13  -4   40.80    3.47
  -1 -13  -4   40.38    3.43
   1 -14  -4  332.15    8.17
  -1 -14  -4  353.29    9.50
  -1 -14  -4  328.35    8.64
   1 -14  -4  343.27    8.90
   1 -14  -4  345.30    9.82
  -1 -14  -4  327.88    9.50
   1 -15  -4   80.17    3.93
   1 -15  -4   86.15    4.38
  -1 -15  -4   83.18    4.23
  -1 -15  -4   88.95    4.87
   1 -15  -4   84.52    4.82
  -1 -15  -4   84.36    4.51
   1 -16  -4  132.21    5.09
  -1 -16  -4  119.81    4.86
   1 -16  -4  124.90    5.60
  -1 -17  -4   35.90    2.52
   1 -17  -4   36.39    2.55
   1 -17  -4   38.07    2.95
  -1 -18  -4   31.95    2.16
   1 -18  -4   28.90    2.05
   1 -18   4   34.19    2.05
  -1 -18   4   30.18    1.93
   1 -19   4   21.80    1.46
   1 -19  -4   23.05    1.61
  -1 -19  -4   21.14    1.56
  -1 -19   4   21.34    1.42
  -1   0   5   -0.46    1.04
   1   0   5    1.72    1.06
   1   0  -5   -0.07    0.61
  -1   0  -5    1.67    0.73
   1   0  -5   -0.41    0.69
   1   0  -5    1.42    0.89
  -1   0  -5    0.35    0.65
   1  -1  -5  158.06    5.07
  -1  -1   5  160.33    7.64
  -1   1   5  157.42    8.53
  -1  -1   5  152.41    8.33
   1  -1   5  150.50    7.93
   1   1   5  152.37    7.93
   1  -1  -5  159.58    5.67
  -1  -1  -5  157.61    5.77
  -1   1  -5  150.74    5.67
   1   1  -5  164.90    5.81
  -1  -1  -5  166.95    5.29
   1  -1  -5  153.79    5.06
   1   1  -5  152.65    5.13
  -1   1  -5  157.66    5.25
   1  -2  -5  477.24    8.80
  -1  -2   5  460.35   14.24
   1  -2   5  454.35   13.68
   1   2   5  455.58   13.74
  -1   2   5  478.72   14.82
  -1  -2   5  455.54   13.39
   1  -2  -5  473.37    9.70
   1   2  -5  462.84    9.74
  -1  -2  -5  448.88    9.65
  -1   2  -5  447.50    9.76
  -1  -2  -5  492.84    9.10
  -1   2  -5  473.27    9.17
   1   2  -5  444.23    8.83
   1  -2  -5  466.09    8.74
   1  -3  -5  259.65    6.55
   1  -3  -5  268.36   10.13
  -1  -3   5  261.75   10.74
  -1   3   5  265.73   11.06
   1  -3   5  254.52   10.22
   1   3   5  252.35   10.16
  -1  -3   5  268.82   10.66
  -1   3  -5  258.17    7.42
   1   3  -5  267.91    7.42
  -1  -3  -5  254.88    7.24
   1  -3  -5  264.80    7.23
  -1  -3  -5  271.89    6.82
  -1   3  -5  267.03    7.03
   1   3  -5  254.66    6.84
   1  -3  -5  267.78    6.72
   1  -4  -5   46.51    2.84
   1  -4  -5   44.54    4.49
  -1   4   5   37.31    4.06
   1   4   5   50.02    4.55
  -1  -4   5   47.22    4.68
   1  -4   5   50.75    4.59
  -1  -4   5   46.03    4.50
  -1  -4  -5   48.83    2.96
   1   4  -5   45.62    2.99
   1  -4  -5   46.32    2.86
  -1   4  -5   45.32    2.97
   1  -4  -5   48.44    3.10
   1   4  -5   46.62    3.11
  -1  -4  -5   43.19    2.98
  -1   4  -5   40.15    2.94
  -1  -5  -5   29.62    2.76
   1   5  -5   31.84    2.56
  -1   5  -5   39.80    2.91
   1  -5  -5   34.37    2.59
  -1  -5  -5   38.04    2.78
   1  -5  -5   30.74    2.36
   1  -5  -5   37.71    4.23
   1  -5   5   28.12    3.67
  -1   5   5   40.42    4.16
   1   5   5   33.15    3.73
  -1  -5   5   30.17    3.73
  -1  -5   5   28.14    3.67
   1  -5  -5   32.50    2.72
  -1  -5  -5   36.95    2.95
   1   5  -5   28.01    2.39
   1  -5  -5   34.24    2.50
  -1  -5  -5   32.87    2.46
  -1   5  -5   30.63    2.50
   1  -6  -5   14.50    1.70
  -1  -6  -5   18.53    1.91
  -1  -6  -5   15.88    2.09
   1  -6  -5   17.01    1.80
  -1  -6  -5   16.58    2.06
   1  -6  -5   10.95    2.68
   1  -6   5   15.86    2.83
  -1   6   5   11.76    2.43
   1   6   5   17.05    2.39
  -1  -6   5   14.26    2.34
  -1  -6   5   11.70    2.68
   1   6  -5   16.99    1.86
  -1   6  -5   15.31    1.80
  -1  -6  -5   15.12    1.77
   1  -6  -5   16.45    1.80
  -1  -7   5   18.50    3.14
   1   7  -5   18.50    1.92
   1  -7  -5   17.51    1.80
  -1  -7  -5   14.72    1.70
  -1   7  -5   16.86    1.90
   1  -7  -5   15.42    1.76
   1  -7  -5   12.96    2.65
  -1  -7   5   21.19    3.07
   1  -7   5   11.80    2.37
  -1  -7  -5   19.62    1.96
   1  -7  -5   16.87    1.82
  -1  -7  -5   16.37    2.21
  -1  -7  -5   17.36    2.11
   1  -7  -5   16.16    2.03
  -1  -8  -5  112.83    5.59
   1  -8  -5  116.25    5.29
  -1  -8  -5  108.29    5.13
   1  -8  -5  110.71    7.94
  -1  -8   5  116.61    8.18
   1  -8  -5  121.42    4.80
  -1  -8  -5  123.46    4.85
   1  -8  -5  115.72    4.71
  -1  -9  -5   22.93    2.58
  -1  -9  -5   27.03    2.34
   1  -9  -5   26.23    2.27
  -1  -9  -5   22.52    2.43
   1  -9  -5   24.83    2.57
   1  -9  -5   24.57    2.24
   1 -10  -5   30.82    2.80
  -1 -10  -5   33.21    3.14
  -1 -10  -5   32.32    2.58
   1 -10  -5   33.96    2.64
   1 -10  -5   28.28    2.71
  -1 -10  -5   27.70    2.66
   1 -10  -5   26.87    2.36
   1 -11  -5   13.96    1.97
  -1 -11  -5   11.63    1.94
  -1 -11  -5   13.25    1.90
   1 -11  -5   11.70    1.77
  -1 -11  -5   12.30    1.63
   1 -11  -5   13.20    1.69
   1 -11  -5   13.82    1.73
   1 -12  -5   66.36    3.58
  -1 -12  -5   69.11    3.62
   1 -12  -5   69.37    3.60
   1 -12  -5   64.92    3.96
  -1 -12  -5   66.55    3.95
   1 -12  -5   67.93    4.14
  -1 -12  -5   68.81    4.00
   1 -13  -5   40.25    2.71
  -1 -13  -5   42.20    3.09
   1 -13  -5   42.38    3.14
   1 -13  -5   42.43    3.23
   1 -14  -5   13.00    1.53
   1 -14  -5   13.50    1.82
  -1 -14  -5   14.52    1.84
   1 -14  -5   15.04    1.88
   1 -15  -5   19.40    2.03
  -1 -15  -5   21.61    2.04
   1 -15  -5   25.14    2.18
   1 -16  -5    9.11    1.33
   1 -16  -5   10.07    1.34
  -1 -16  -5    9.77    1.29
   1 -17  -5   21.54    1.66
  -1 -17  -5   20.96    1.63
  -1 -17   5   21.83    1.52
   1 -17   5   21.81    1.52
   1  17  -5   19.97    1.56
  -1  17  -5   20.21    1.57
  -1 -18   5    7.62    0.80
   1 -18   5    8.54    0.84
   1  18  -5    6.35    0.74
   1   0  -6   -0.23    0.70
   1   0  -6    1.35    0.99
  -1   0  -6    1.01    0.98
  -1   0  -6    2.61    1.21
   1   0  -6    0.71    0.95
  -1   1  -6  354.12    8.42
   1   1  -6  337.65    8.15
   1  -1  -6  343.83    8.14
  -1  -1  -6  356.52    8.41
   1  -1  -6  341.98    7.96
   1   1  -6  330.09    7.86
  -1  -1  -6  351.19    9.20
  -1   1  -6  336.40    9.07
   1  -1  -6  363.36    9.18
   1   1  -6  359.56    9.19
  -1  -2  -6   39.31    2.87
   1  -2  -6   42.25    2.93
  -1   2  -6   43.04    3.01
   1   2  -6   40.67    2.90
  -1   2  -6   40.61    3.21
   1  -2  -6   39.88    3.12
  -1  -2  -6   41.75    3.20
   1   2  -6   37.83    3.09
   1  -2  -6   39.30    2.71
   1   2  -6   38.15    2.75
  -1  -3  -6   -0.48    0.88
   1  -3  -6    0.14    0.66
   1  -3  -6    0.11    0.57
   1   3  -6   -0.12    0.77
  -1   3  -6    1.05    0.90
   1   3  -6   -0.06    0.64
  -1  -3  -6    0.49    0.69
   1  -3  -6    0.81    0.76
   1   3  -6    0.10    0.71
  -1   3  -6   -0.76    0.75
   1  -4  -6    1.51    0.85
   1   4  -6    1.89    0.88
  -1   4  -6    1.37    0.87
   1   4  -6    1.10    0.71
   1  -4  -6    1.17    0.80
  -1  -4  -6    0.73    0.72
  -1   4  -6    0.82    0.76
  -1  -4  -6    0.47    0.85
   1  -4  -6    0.80    0.76
   1  -5  -6   38.31    2.88
  -1  -5  -6   34.42    2.78
  -1   5  -6   36.02    2.91
   1   5  -6   35.72    2.86
   1  -5  -6   34.02    2.56
   1  -5  -6   35.43    2.73
  -1  -5  -6   37.53    2.81
  -1   5  -6   37.29    2.87
   1   5  -6   33.02    2.71
   1  -6  -6    0.18    0.63
   1   6  -6   -0.09    0.68
  -1   6  -6   -0.02    0.72
  -1   6  -6    0.62    0.57
   1  -6  -6   -0.29    0.55
  -1  -6  -6    0.77    0.69
   1   6  -6    0.35    0.63
  -1  -6  -6    0.78    0.69
   1  -6  -6    0.29    0.63
   1  -7  -6    4.11    1.03
  -1   7  -6    4.49    1.16
   1   7  -6    4.77    1.18
  -1  -7  -6    4.74    1.05
   1   7  -6    4.47    1.06
  -1   7  -6    3.24    0.98
   1  -7  -6    4.58    1.02
  -1  -7  -6    4.63    1.13
   1  -7  -6    4.03    1.06
   1  -8  -6   36.08    2.59
  -1   8  -6   34.02    2.75
   1   8  -6   32.99    2.73
  -1  -8  -6   40.23    2.81
   1  -8  -6   35.21    2.61
   1  -9  -6   22.53    2.03
   1   9  -6   19.78    2.13
  -1  -9  -6   21.02    2.05
   1  -9  -6   20.16    2.00
  -1   9  -6   24.61    2.31
   1 -10  -6    3.43    0.95
  -1 -10  -6    4.28    1.02
   1 -10  -6    4.99    1.08
   1  10  -6    4.78    1.17
  -1  10  -6    4.26    1.11
  -1 -11  -6    4.75    1.03
   1 -11  -6    4.34    1.08
   1 -11  -6    4.98    1.02
   1  11  -6    4.80    1.12
  -1  11  -6    5.53    1.23
  -1 -12  -6   50.32    2.78
   1 -12  -6   50.12    2.74
   1  12  -6   52.97    3.09
  -1  12  -6   50.94    3.00
  -1  13  -6   13.17    1.51
   1  13  -6   12.48    1.54
  -1  14  -6   65.35    2.94
   1  14  -6   64.31    2.93
   1  15  -6   44.49    2.20
  -1  15  -6   44.51    2.18
  -1   0  -7   -0.47    0.84
   1   0  -7   -1.39    0.99
   1   0  -7   -0.32    0.56
  -1   0  -7    1.04    0.94
   1   0  -7    0.78    0.85
  -1  -1  -7   25.32    2.24
   1  -1  -7   23.74    2.18
  -1   1  -7   18.66    1.94
   1   1  -7   20.15    1.99
   1  -1  -7   23.43    2.07
   1   1  -7   22.07    2.00
   1   1  -7   24.33    2.40
   1  -1  -7   24.35    2.40
  -1   1  -7   20.90    2.24
  -1  -1  -7   20.72    2.25
  -1  -2  -7   76.97    3.83
   1  -2  -7   71.14    3.67
  -1   2  -7   73.04    3.73
   1   2  -7   66.75    3.56
   1   2  -7   65.08    3.37
   1  -2  -7   67.97    3.37
   1   2  -7   72.69    4.06
  -1  -2  -7   70.68    3.97
   1  -2  -7   70.00    3.90
  -1   2  -7   74.73    4.12
  -1   3  -7   25.20    2.24
  -1  -3  -7   27.67    2.30
   1  -3  -7   28.69    2.32
   1   3  -7   26.26    2.27
   1  -3  -7   24.16    2.00
   1   3  -7   26.04    2.16
   1  -3  -7   25.99    2.34
   1   3  -7   26.28    2.43
  -1   3  -7   25.91    2.44
  -1  -3  -7   22.46    2.27
  -1  -4  -7   18.89    1.91
   1  -4  -7   15.66    1.77
  -1  -4  -7   15.72    1.86
  -1   4  -7   14.60    1.85
   1  -4  -7   18.36    1.94
  -1   4  -7   15.35    1.74
   1   4  -7   17.49    1.95
   1   4  -7   14.82    1.71
   1   4  -7   15.54    1.69
   1  -4  -7   16.41    1.65
   1  -5  -7    1.48    0.66
  -1  -5  -7    1.09    0.77
   1  -5  -7    0.70    0.56
   1   5  -7    0.75    0.62
  -1   5  -7    0.57    0.64
   1   5  -7    0.45    0.63
   1  -5  -7    1.12    0.63
   1   5  -7    1.41    0.74
  -1  -5  -7    0.51    0.53
  -1   5  -7    0.43    0.64
  -1  -6  -7   10.24    1.44
   1  -6  -7    9.34    1.33
   1   6  -7    8.65    1.29
  -1   6  -7    8.60    1.35
   1   6  -7    7.02    1.29
  -1  -6  -7    7.64    1.18
   1   6  -7    8.84    1.29
   1  -6  -7    8.00    1.20
  -1   6  -7    8.75    1.32
   1  -7  -7    1.71    0.76
  -1  -7  -7    2.18    0.80
   1   7  -7    1.36    0.64
   1   7  -7    1.62    0.77
  -1   7  -7    1.76    0.78
   1   7  -7    1.37    0.64
   1  -7  -7    1.85    0.69
  -1   7  -7    2.32    0.70
  -1  -7  -7    2.18    0.78
  -1   8  -7   15.10    1.62
   1   8  -7   13.70    1.56
  -1  -8  -7   15.73    1.59
   1  -8  -7   15.39    1.57
   1   8  -7   12.06    1.39
  -1   9  -7    4.76    0.93
   1   9  -7    5.42    1.01
  -1  -9  -7    5.02    0.94
   1  -9  -7    5.85    0.98
   1   9  -7    4.61    0.95
   1  10  -7    0.70    0.47
  -1  10  -7    0.66    0.54
  -1 -10  -7    1.54    0.59
   1 -10  -7    1.52    0.61
   1  10  -7    1.09    0.53
  -1  11  -7    2.37    0.62
   1  11  -7    2.72    0.68
   1  11  -7    2.38    0.60
   1  12  -7    4.29    0.74
  -1  12  -7    3.37    0.67
   1  12  -7    3.81    0.66
   1  13  -7   11.41    0.98
   1   0  -8    0.13    0.63
  -1   0  -8    0.90    0.67
  -1   0  -8    2.37    0.76
   1   0  -8    1.08    0.68
   1  -1  -8   39.25    2.41
  -1  -1  -8   42.10    2.52
  -1   1  -8   40.76    2.49
   1   1  -8   40.67    2.49
  -1  -1  -8   44.25    2.38
   1  -1  -8   36.00    2.17
  -1   1  -8   43.86    2.38
   1   1  -8   41.15    2.30
   1   2  -8   21.67    1.82
  -1  -2  -8   23.14    1.85
   1  -2  -8   19.94    1.71
  -1   2  -8   19.71    1.74
  -1   2  -8   21.33    1.67
   1   2  -8   20.17    1.64
  -1  -2  -8   25.40    1.81
   1  -2  -8   20.37    1.63
   1  -3  -8   23.71    1.77
   1   3  -8   24.74    1.88
  -1  -3  -8   24.67    1.86
  -1   3  -8   22.48    1.80
  -1   3  -8   23.16    1.73
   1   3  -8   23.98    1.75
  -1  -3  -8   26.48    1.82
   1  -3  -8   23.85    1.73
  -1  -4  -8    3.18    0.75
  -1   4  -8    3.35    0.75
   1   4  -8    3.13    0.78
   1  -4  -8    1.64    0.60
   1   4  -8    1.62    0.47
  -1  -4  -8    3.44    0.75
  -1   4  -8    2.52    0.70
   1  -4  -8    2.84    0.68
   1   4  -8    2.97    0.73
  -1   5  -8   13.40    1.27
   1   5  -8   13.53    1.28
  -1  -5  -8   12.01    1.17
   1  -5  -8   10.57    1.11
   1  -5  -8   12.22    1.17
  -1  -5  -8   12.09    1.17
  -1   5  -8   11.96    1.18
   1   5  -8   11.49    1.17
   1   5  -8   10.72    0.98
   1  -6  -8    3.84    0.65
   1   6  -8    2.72    0.63
  -1  -6  -8    2.53    0.60
   1  -6  -8    2.57    0.60
  -1   6  -8    3.19    0.66
   1   6  -8    3.46    0.68
  -1   6  -8    3.14    0.60
  -1  -6  -8    2.01    0.49
  -1  -7  -8    0.91    0.40
   1  -7  -8    0.29    0.39
  -1   7  -8   -0.24    0.42
   1   7  -8    0.06    0.39
  -1  -8  -8    1.51    0.45
   1  -8  -8    1.05    0.39
   1   8  -8    1.55    0.46
  -1   8  -8    1.04    0.42
   2   0   0  600.36    6.90
  -2   0   0  614.08    7.53
   2   1   0 1610.90   11.39
  -2  -1   0 1587.64   12.61
  -2   1   0 1593.66   12.28
   2  -2   0  578.33    6.83
   2   2   0  561.68    6.82
  -2   2   0  575.30    7.85
  -2  -2   0  592.14    6.64
   2  -3   0  360.84    5.41
   2   3   0  349.16    5.45
   2  -3   0  365.45    5.50
  -2   3   0  361.46    4.97
  -2   3   0  383.24    6.86
  -2  -3   0  370.56    5.54
   2  -4   0    9.74    1.09
   2  -4   0    9.26    1.03
   2  -4   0    8.42    0.89
   2   4   0    7.49    0.84
  -2   4   0    6.64    1.04
  -2  -4   0    7.93    0.92
  -2   5   0    2.12    0.46
  -2   5   0    2.60    0.92
   2  -5   0    1.17    0.31
   2   5   0    0.99    0.28
   2  -5   0    1.43    0.48
   2  -5   0    2.38    0.63
  -2  -5   0    1.37    0.57
   2  -6   0  246.19    6.29
  -2  -6   0  253.85    7.25
   2  -6   0  240.88    6.08
  -2  -6   0  242.23    5.52
  -2   6   0  251.70    5.71
  -2   6   0  238.17    6.90
   2  -7   0 3800.96   27.17
   2  -7   0 3805.23   26.12
  -2  -7   0 3835.45   23.24
  -2   7   0 3758.69   29.66
   2  -8   0  960.06   14.82
   2  -8   0  972.18   14.03
  -2  -8   0  988.79   16.68
  -2  -8   0  988.56   12.76
  -2   8   0  972.15   16.34
   2  -9   0  999.82   16.41
  -2  -9   0  968.42   17.84
   2  -9   0  990.93   15.13
  -2  -9   0 1030.97   13.82
  -2   9   0 1020.31   14.92
  -2   9   0 1012.34   17.75
  -2 -10   0  284.15   10.35
   2 -10   0  304.03    9.71
   2 -10   0  305.73    8.76
  -2  10   0  305.41    8.81
  -2  10   0  314.22   10.65
  -2 -11   0   34.55    3.92
   2 -11   0   38.26    3.66
   2 -11   0   37.69    3.29
  -2  11   0   37.00    3.33
  -2  11   0   43.95    4.33
  -2 -12   0    4.87    1.19
   2 -12   0    4.84    0.92
  -2 -12   0    5.75    0.97
   2 -12   0    3.04    1.03
  -2  12   0    7.36    1.72
  -2  12   0    6.37    1.90
   2 -13   0  795.06   13.74
  -2 -13   0  836.94   11.63
   2 -13   0  854.50   11.67
  -2  13   0  773.84   20.23
   2  13   0  825.25   20.88
  -2 -13   0  771.96   20.41
   2 -13   0  791.03   18.75
   2 -14   0  558.38   11.87
  -2 -14   0  570.35   10.02
   2 -14   0  585.96   10.07
   2  14   0  581.04   18.41
  -2  14   0  577.37   18.32
  -2 -14   0  549.25   17.98
   2 -15   0   72.63    4.43
   2 -15   0   78.83    3.85
  -2 -15   0   73.16    3.76
   2 -16   0   31.44    2.92
  -2 -16   0   32.12    2.56
   2 -16   0   32.46    2.55
   2 -17   0   23.53    2.53
   2 -17   0   24.70    2.24
  -2 -17   0   26.76    2.33
   2 -18   0   22.44    2.33
   2 -18   0   24.62    2.17
  -2 -18   0   20.49    1.97
  -2 -19   0   16.96    1.74
   2 -19   0   17.78    1.76
  -2 -20   0   44.94    2.55
   2 -20   0   46.08    2.55
  -2 -21   0    0.40    0.47
   2 -21   0    0.47    0.41
   2   0   1 4049.98   19.57
  -2   0   1 3989.48   20.78
  -2   0   1 4038.99   16.29
  -2  -1  -1 4514.37   17.28
   2   1   1 4355.62   20.38
   2  -1   1 4622.73   20.86
  -2  -1   1 4501.86   22.48
  -2   1  -1 4470.50   23.28
  -2  -1  -1 4413.95   23.72
  -2  -2  -1 1491.05   11.89
   2   2   1 1436.95   11.78
   2  -2   1 1494.58   11.77
  -2  -2   1 1483.97   13.47
  -2   2   1 1440.32   10.91
  -2   2  -1 1463.84   13.85
  -2   3   1 1073.92   10.67
  -2   3  -1 1081.36   11.93
  -2   3  -1 1125.37   12.74
  -2  -3  -1 1111.68   11.86
   2  -3   1 1125.48    6.23
   2  -3   1 1118.36   10.19
   2   3   1 1082.26   10.25
  -2  -3   1 1118.83   12.24
  -2  -3  -1 1121.37    6.02
   2  -3  -1 1126.08   12.56
   2  -4   1  474.24    6.68
   2   4   1  459.75    6.72
  -2   4  -1  466.24    8.21
  -2   4  -1  469.95    8.74
  -2   4   1  463.20    7.75
   2  -4  -1  468.24    8.52
  -2  -4  -1  478.05    8.67
   2  -4   1  463.02    5.60
   2  -4  -1  483.20    8.88
  -2  -4   1  474.13    8.43
  -2  -4  -1  473.55    3.76
   2   5   1  270.35    5.13
   2  -5   1  281.03    5.12
  -2   5   1  274.13    6.60
  -2   5  -1  278.20    7.26
  -2   5  -1  272.56    6.62
   2  -5   1  277.58    5.06
  -2  -5  -1  274.11    7.27
   2  -5   1  273.34    5.17
   2  -5  -1  279.90    7.30
   2  -5  -1  283.76    7.07
  -2  -5  -1  275.16    3.20
  -2  -5   1  267.75    6.75
   2   6   1 1244.43   10.85
   2  -6   1 1259.91   10.76
  -2   6   1 1233.26   15.35
  -2   6  -1 1263.10   16.61
  -2   6  -1 1248.94   15.16
  -2  -6  -1 1253.12   16.77
   2  -6  -1 1230.52   16.39
   2  -6   1 1259.57   12.64
   2  -6  -1 1253.77   15.82
   2  -6   1 1238.28   11.42
  -2  -6   1 1236.70   15.18
   2  -7   1  997.39    9.30
   2   7   1  932.54    9.19
  -2  -7  -1  963.81   15.85
   2  -7   1  969.10   12.50
   2  -7   1  980.51   10.66
   2  -7  -1  954.94   14.79
   2  -7  -1  971.11   15.54
  -2   7   1  949.79   14.63
  -2   7  -1  955.82   15.54
  -2   7  -1  968.12   14.32
  -2  -7   1  951.26   14.04
  -2  -8  -1  505.48   12.37
   2  -8   1  493.36    9.82
   2  -8  -1  510.47   12.06
   2  -8  -1  505.16   11.49
  -2   8   1  499.59   11.50
  -2   8  -1  512.08   12.14
  -2   8  -1  505.68   11.06
  -2  -8   1  508.27   10.87
  -2  -9  -1  299.32   10.19
   2  -9   1  329.78    8.74
  -2  -9   1  302.96   10.05
   2  -9  -1  314.02   10.08
   2  -9  -1  331.52    9.93
  -2   9  -1  313.53    9.35
  -2   9   1  309.98    9.81
  -2   9  -1  319.62   10.28
  -2  -9   1  305.27    8.91
  -2 -10   1  413.53   12.53
   2 -10  -1  430.98   12.55
  -2 -10  -1  416.81   12.81
   2 -10  -1  426.18   11.80
   2 -10   1  428.87   10.87
  -2  10   1  441.25   12.52
  -2  10  -1  428.17   11.51
  -2  10  -1  460.91   13.16
  -2 -10   1  419.36   10.98
   2 -11  -1   81.90    5.43
  -2 -11  -1   77.83    5.97
   2 -11   1   93.16    5.53
   2 -11  -1   87.07    6.00
  -2 -11   1   81.51    6.03
  -2 -11   1   82.96    5.22
  -2  11  -1   85.03    5.47
   2  11  -1   79.96    5.76
  -2  11   1   83.24    5.80
  -2  11  -1   91.53    6.39
  -2 -12  -1  110.55    4.18
   2 -12  -1  119.93    4.31
  -2 -12  -1  111.62    5.38
   2 -12  -1  113.31    5.26
   2 -12  -1  110.16    4.63
   2 -12  -1  101.14    6.33
  -2 -12  -1  105.27    7.31
  -2 -12   1  113.40    7.43
   2 -12  -1  115.70    7.30
  -2 -12  -1  115.47    4.81
   2  12  -1  109.16    7.31
  -2  12   1  118.04    7.44
  -2  12  -1  109.23    7.33
  -2  12  -1  107.99    6.57
  -2 -13  -1   91.04    4.01
   2 -13  -1   88.21    3.91
   2 -13  -1   83.41    4.73
  -2 -13  -1   84.72    4.91
   2 -13  -1   87.43    4.35
  -2 -13   1   78.51    6.58
   2 -13  -1   74.00    6.03
   2 -13  -1   89.54    6.21
  -2 -13  -1   82.34    6.88
  -2 -13  -1   88.54    4.36
   2  13  -1   83.64    6.70
   2  13   1   78.26    6.65
  -2  13   1   96.13    7.04
  -2  13  -1   83.44    6.03
  -2  13  -1   90.56    7.04
   2  14   1  101.35    7.90
   2  14  -1  102.77    7.69
  -2  14   1  109.64    7.95
  -2  14  -1  110.44    8.09
  -2 -14   1   98.32    7.51
   2 -14  -1   95.71    7.26
  -2 -14  -1  109.25    8.32
  -2 -14  -1  115.62    5.07
  -2 -14  -1  109.72    4.56
  -2 -14   1  103.73    4.32
   2 -14  -1  106.71    4.48
   2 -14   1  114.78    4.51
   2 -14  -1  109.45    5.59
  -2 -14  -1  104.49    5.63
  -2 -15  -1  453.87    9.96
   2 -15  -1  416.32   11.07
  -2 -15   1  445.73    9.13
   2 -15   1  447.77    9.07
   2 -15  -1  443.41    9.42
  -2 -15  -1  427.96    9.32
   2 -16  -1  184.99    7.43
  -2 -16  -1  189.59    6.26
   2 -16  -1  195.65    6.31
  -2 -16   1  185.79    6.00
   2 -16   1  193.51    6.04
   2 -17  -1   54.25    3.97
   2 -17   1   55.13    3.23
  -2 -17  -1   54.14    3.33
   2 -17  -1   51.71    3.22
  -2 -17   1   51.62    3.13
   2 -18   1    3.77    0.91
  -2 -18   1    2.93    0.95
  -2 -18  -1    1.29    0.77
   2 -18  -1    3.87    0.99
   2 -18  -1    2.55    1.05
   2 -19  -1    0.32    0.51
   2 -19   1    1.97    0.77
  -2 -19  -1    1.91    0.66
  -2 -19   1    0.85    0.61
   2 -19  -1    1.02    0.80
  -2 -20  -1    1.77    0.61
   2 -20   1    1.70    0.65
   2 -20  -1    1.45    0.64
  -2 -20   1    2.11    0.65
  -2 -21  -1   13.00    1.23
   2 -21  -1   15.14    1.30
   2 -21   1   14.35    1.24
  -2 -21   1   12.43    1.16
   2   0  -2  634.48    9.24
   2   0   2  622.99    9.42
  -2   0   2  659.07   10.38
  -2   0  -2  642.01   10.05
   2   0  -2  678.17    7.61
  -2   1  -2 1240.89   13.97
   2   1  -2 1195.90   11.35
   2  -1  -2 1179.09   13.30
   2  -1   2 1232.79   13.23
   2   1   2 1164.79   12.94
  -2   1   2 1203.21   13.72
  -2  -1   2 1171.98   14.23
  -2  -1  -2 1219.34   11.36
  -2  -2  -2 1132.11   12.34
   2  -2  -2 1116.84   13.61
   2  -2   2 1135.74   12.64
   2   2   2 1115.67   12.71
  -2   2   2 1117.38   13.13
  -2  -2   2 1126.88   14.34
   2   2  -2 1134.95   12.18
  -2   2   2 1126.23    7.11
  -2   2  -2 1124.84   13.56
  -2  -3  -2  700.60   10.71
   2  -3  -2  677.66   11.19
   2  -3   2  682.77    9.84
   2   3   2  671.10    9.87
  -2   3   2  658.36   10.04
  -2  -3   2  664.89   11.45
  -2   3   2  677.97    7.35
  -2   3  -2  684.11   11.03
  -2   4   2  144.85    4.03
  -2   4  -2  150.85    5.42
  -2   4  -2  148.41    5.57
  -2  -4  -2  147.76    5.45
   2  -4  -2  150.50    5.59
   2  -4   2  155.39    4.69
   2   4   2  150.21    4.67
  -2   4   2  147.88    4.78
  -2  -4   2  153.45    5.75
   2  -4  -2  146.82    5.87
  -2   5  -2   80.61    4.20
  -2   5   2   74.28    3.28
  -2   5  -2   78.96    4.30
  -2  -5  -2   75.12    4.23
   2  -5  -2   72.16    4.09
   2  -5   2   82.11    2.83
   2   5   2   75.49    3.33
   2  -5   2   76.02    3.29
  -2  -5   2   72.12    4.10
   2  -5  -2   77.54    4.46
   2   6  -2   75.14    3.80
  -2   6  -2   70.56    4.26
  -2   6   2   73.51    3.63
  -2   6  -2   72.23    4.24
   2  -6   2   73.89    3.03
   2  -6  -2   71.90    4.34
  -2  -6  -2   75.89    4.57
   2  -6   2   78.59    3.38
   2   6   2   78.36    3.44
  -2  -6   2   71.87    4.33
   2  -6  -2   73.98    4.66
   2   7   2  188.28    5.25
   2  -7   2  196.89    5.24
   2  -7  -2  185.61    7.35
   2  -7   2  192.11    5.47
  -2  -7  -2  181.26    7.54
   2  -7  -2  185.99    7.77
  -2  -7   2  187.89    7.29
  -2   7  -2  188.30    7.32
   2   7  -2  178.09    6.37
  -2   7   2  190.51    6.46
  -2   7  -2  192.82    7.39
   2  -8  -2  528.42   13.81
   2  -8  -2  526.52   13.07
  -2  -8  -2  508.20   13.38
  -2  -8   2  521.82   12.75
  -2   8  -2  534.12   13.00
   2   8  -2  526.90   12.03
  -2   8   2  543.13   11.83
  -2   8  -2  528.73   13.01
  -2  -9  -2  210.10    9.19
   2  -9  -2  217.44    8.89
   2  -9  -2  220.12    9.35
  -2  -9   2  220.43    8.71
   2   9  -2  212.27    8.22
  -2   9   2  225.87    8.26
  -2   9  -2  214.22    8.84
  -2   9  -2  215.66    8.68
  -2 -10  -2  362.10   12.77
   2 -10  -2  384.11   12.99
   2 -10  -2  391.85   12.54
  -2 -10   2  373.04   12.38
   2  10  -2  392.74   12.04
  -2  10   2  410.26   11.96
  -2  10  -2  381.36   12.43
  -2  10  -2  402.37   12.49
  -2 -10   2  380.36   11.83
  -2 -11   2   16.89    2.70
  -2 -11  -2   15.17    1.86
  -2 -11  -2   15.74    1.64
   2 -11  -2   17.99    1.75
   2 -11  -2   17.18    1.86
  -2 -11  -2   16.83    2.10
   2 -11  -2   16.83    2.09
   2 -11  -2   17.37    2.89
  -2  11  -2   21.28    3.11
   2  11  -2   20.42    3.15
  -2  11   2   16.14    2.62
  -2  11  -2   17.14    2.95
  -2 -11  -2   13.50    2.76
   2 -11  -2   16.05    2.89
  -2 -11   2   14.67    2.59
  -2 -12   2   10.65    2.66
  -2 -12  -2   11.88    1.60
  -2 -12   2   11.27    1.43
  -2 -12  -2   12.24    1.79
   2 -12  -2    8.77    1.43
  -2 -12  -2   10.99    1.82
   2 -12  -2   11.77    1.90
  -2 -12  -2   10.29    1.42
   2 -12  -2   10.80    1.51
   2 -12  -2    2.28    1.08
  -2 -12   2    6.97    1.86
  -2 -12  -2    9.18    2.53
   2 -12  -2    8.36    2.18
  -2  12  -2   18.43    3.07
  -2  12   2   12.02    2.22
   2  12  -2   13.89    3.01
  -2  12  -2    9.55    2.43
   2 -13  -2  185.31    6.05
  -2 -13  -2  176.85    5.90
   2 -13  -2  179.46    6.32
  -2 -13  -2  187.32    7.45
   2 -13  -2  175.06    7.10
  -2 -13  -2  183.02    6.65
  -2 -13  -2  171.30   10.14
   2 -13  -2  159.29    9.53
   2 -13  -2  161.77    9.07
  -2 -13   2  180.81   10.09
   2  13  -2  171.45    9.48
  -2  13  -2  171.94    9.43
   2  13   2  183.48   10.34
  -2  13   2  190.63    9.81
  -2  13  -2  172.57    9.87
  -2 -13  -2  182.21    5.83
  -2 -14  -2  206.82    7.16
   2 -14  -2  203.71    6.95
  -2 -14  -2  211.38    8.16
   2 -14  -2  206.76    7.89
  -2 -14  -2  201.39    6.49
   2 -14  -2  214.91    6.69
  -2 -14   2  203.93   11.11
   2 -14  -2  209.62   10.70
   2  14   2  202.07   11.07
  -2  14  -2  183.65   10.00
   2  14  -2  225.59   11.58
  -2  14   2  228.33   11.22
   2 -14  -2  216.15   11.47
   2 -15  -2   93.05    5.34
  -2 -15  -2   91.52    5.47
  -2 -15  -2   93.72    4.51
   2 -15  -2   97.33    4.59
  -2 -15  -2   92.30    4.75
   2 -16  -2   56.14    4.18
  -2 -16  -2   56.11    3.61
  -2 -16   2   58.23    3.36
   2 -16   2   57.38    3.29
  -2 -16  -2   54.54    3.43
   2 -16  -2   53.58    3.44
   2 -17  -2   12.09    1.97
  -2 -17  -2   10.28    1.54
  -2 -17  -2   11.02    1.60
   2 -17  -2   11.42    1.61
   2 -17   2   11.95    1.54
  -2 -17   2   12.39    1.58
   2 -18  -2   12.62    1.87
  -2 -18  -2   12.13    1.54
   2 -18   2   13.48    1.53
  -2 -18   2   12.42    1.51
   2 -18  -2   15.21    1.74
   2 -19  -2    1.80    0.74
  -2 -19   2    1.64    0.64
   2 -19   2    1.80    0.63
  -2 -19  -2    2.05    0.74
   2 -19  -2    0.56    0.64
   2 -20  -2   11.13    1.23
  -2 -20  -2   11.49    1.26
  -2 -20   2   12.58    1.26
   2 -20   2   12.90    1.27
   2 -21  -2    6.43    0.81
  -2 -21  -2    6.72    0.84
   2 -21   2    6.59    0.80
  -2 -21   2    5.04    0.69
   2   0   3  521.17   10.57
  -2   0   3  500.59   10.85
   2   0  -3  515.50    9.76
   2  -1  -3 1062.44   14.80
   2   1  -3 1067.78   13.35
   2  -1   3 1080.51   15.26
   2   1   3 1047.53   15.05
  -2  -1   3 1033.51   16.03
  -2   1   3 1073.67   15.40
  -2   1  -3 1055.28   14.30
   2  -2  -3    1.10    0.88
   2   2  -3    0.94    0.53
   2  -2   3    1.63    0.91
   2   2   3    1.39    0.71
  -2   2   3    0.33    0.72
  -2  -2   3    0.48    0.71
  -2   2  -3    1.83    0.73
   2   2  -3    1.50    0.90
  -2   3  -3  279.10    7.78
   2   3  -3  282.13    7.83
   2  -3  -3  281.08    8.35
   2   3  -3  281.58    6.08
   2  -3   3  284.75    7.83
   2   3   3  279.38    7.81
  -2   3   3  280.82    7.67
  -2  -3   3  274.19    8.69
  -2  -3  -3  276.14    7.83
  -2  -4  -3  735.65   13.79
   2  -4  -3  768.13   14.46
   2   4   3  721.82   12.62
   2  -4   3  748.03   12.72
  -2   4   3  757.24   12.44
  -2  -4   3  730.58   14.63
   2   4  -3  722.88   13.35
  -2   4  -3  731.37   13.09
   2   5  -3    2.88    0.89
  -2   5  -3    3.59    1.26
   2  -5  -3    4.81    1.45
   2  -5   3    4.59    1.14
   2   5   3    2.84    0.84
  -2  -5   3    5.06    1.29
  -2   5   3    4.60    0.93
  -2  -5  -3    5.64    1.46
   2  -6  -3  859.50   16.86
  -2  -6  -3  797.00   16.43
   2  -6   3  826.52   13.21
   2   6   3  842.55   13.60
  -2   6   3  833.19   13.00
  -2  -6   3  806.05   16.59
  -2   6  -3  771.96   16.22
   2   6  -3  809.34   15.88
  -2   6  -3  812.18   15.21
   2   7  -3  250.59    9.34
  -2   7  -3  247.38    8.89
  -2   7  -3  249.50    9.63
  -2  -7  -3  245.84    9.73
   2  -7  -3  258.98    9.79
   2  -7   3  252.02    7.35
   2   7   3  270.71    7.70
   2  -7  -3  254.42   10.21
  -2  -7   3  253.42    9.66
  -2  -8   3   11.56    2.45
   2  -8  -3   10.49    2.17
   2   8  -3    9.27    2.28
  -2   8  -3    9.79    2.05
  -2   8  -3    7.08    1.70
  -2  -8  -3    5.54    1.85
   2  -8  -3   13.90    2.48
  -2  -9  -3   35.80    2.84
  -2  -9  -3   38.02    2.56
   2  -9  -3   35.65    2.51
   2  -9  -3   37.43    2.94
  -2  -9   3   36.31    4.17
  -2  -9  -3   37.83    4.44
   2  -9  -3   35.02    3.96
   2   9  -3   29.86    3.87
  -2   9  -3   34.35    3.97
  -2   9  -3   33.58    3.63
   2  -9  -3   35.49    2.31
   2  -9  -3   28.79    3.81
  -2  -9  -3   39.21    2.45
  -2 -10  -3  388.32    9.51
  -2 -10  -3  368.87    8.25
   2 -10  -3  394.59    8.61
   2 -10  -3  387.13    8.48
   2 -10  -3  388.83    9.74
  -2 -10  -3  393.80    9.72
  -2 -10   3  369.04   13.04
  -2 -10  -3  360.31    8.38
  -2 -10  -3  364.27   13.82
   2 -10  -3  363.76   13.17
   2  10  -3  382.73   13.62
  -2  10  -3  383.14   13.58
  -2  10  -3  384.37   13.01
   2 -10  -3  366.24   13.81
  -2 -10  -3  398.14    8.05
   2 -10  -3  380.04    7.75
  -2  11  -3   17.66    3.48
   2  11  -3   18.69    3.25
  -2  11  -3   15.28    3.45
   2 -11  -3   17.05    2.77
  -2 -11  -3   12.61    1.68
  -2 -11  -3   13.21    1.89
   2 -11  -3   15.29    1.85
  -2 -11  -3   15.01    2.05
   2 -11  -3   15.22    2.10
  -2 -11   3    8.00    2.11
  -2 -11  -3    6.78    2.67
  -2 -11  -3   16.01    1.75
   2 -11  -3   13.61    1.55
   2 -11  -3   13.21    2.59
  -2 -11   3   15.61    3.00
  -2 -11  -3   12.73    1.67
   2 -11  -3   12.91    1.69
  -2 -12   3  348.44   13.54
  -2 -12  -3  342.36    8.50
  -2 -12  -3  330.08    8.27
   2 -12  -3  353.73    8.63
   2 -12  -3  352.52    8.72
  -2 -12  -3  353.02    9.99
   2 -12  -3  360.72   10.12
  -2 -12  -3  341.26    9.46
   2 -12  -3  334.63   13.57
  -2 -12  -3  341.62   14.42
  -2 -12   3  340.38   13.57
   2 -12  -3  320.07   13.82
   2  12  -3  342.16   14.05
  -2  12  -3  339.84   13.74
  -2  12  -3  348.52   13.59
  -2 -13  -3   45.30    3.72
   2 -13  -3   44.95    3.73
  -2 -13  -3   48.31    3.30
   2 -13  -3   46.28    3.23
  -2 -13  -3   48.29    3.64
  -2 -13   3   48.84    2.91
   2 -13  -3   43.12    3.23
  -2 -13  -3   47.46    3.18
   2 -14  -3   14.44    1.90
  -2 -14  -3   13.93    1.88
   2 -14  -3   14.03    1.97
  -2 -14  -3   13.31    2.04
   2 -14  -3   17.02    2.38
  -2 -14  -3   16.19    2.42
  -2 -15  -3  120.19    5.16
   2 -15  -3  116.53    5.07
   2 -15  -3  126.95    6.22
  -2 -15  -3  119.71    5.55
   2 -15  -3  119.51    5.20
  -2 -16  -3  163.69    6.14
   2 -16  -3  170.95    7.06
  -2 -16  -3  161.89    5.83
   2 -16  -3  169.55    5.92
  -2 -17  -3   36.58    2.72
  -2 -17  -3   38.25    2.72
   2 -17   3   41.44    2.59
  -2 -17   3   36.30    2.46
   2 -17  -3   35.68    2.63
   2 -17  -3   37.86    3.26
  -2 -18  -3   35.10    2.44
   2 -18  -3   37.90    2.52
  -2 -18   3   36.12    2.28
   2 -18   3   38.96    2.35
   2 -18  -3   34.57    2.87
   2 -19   3    4.22    0.80
   2 -19  -3    3.31    0.73
  -2 -19  -3    4.43    0.87
  -2 -19   3    2.60    0.63
   2 -19  -3    2.72    0.94
   2 -20  -3    0.27    0.37
  -2 -20  -3    0.48    0.33
  -2 -20   3    0.81    0.41
   2 -20   3    0.26    0.31
  -2   0   4   53.65    4.02
   2   0  -4   53.80    3.71
   2   0   4   49.16    3.91
  -2   1   4   22.38    2.68
  -2  -1   4   21.61    2.66
   2  -1  -4   22.37    2.76
   2  -1   4   15.97    2.44
   2   1   4   14.10    2.00
  -2   2   4  148.74    6.52
  -2  -2   4  148.97    7.20
   2  -2  -4  156.54    6.94
   2  -2   4  160.12    7.06
   2   2   4  145.68    6.71
  -2   3   4  116.13    5.62
  -2  -3   4  110.35    6.39
   2  -3   4  107.54    5.85
   2   3   4  103.83    5.65
   2  -3  -4  113.46    6.20
   2  -4  -4   23.41    3.09
  -2  -4   4   26.46    3.25
   2   4   4   18.57    2.36
   2  -4   4   21.30    2.71
   2   4  -4   22.27    2.80
   2  -5  -4    0.05    1.38
  -2  -5   4    3.97    1.37
   2  -5   4    5.68    1.59
   2   5   4    4.45    1.20
   2   5  -4    5.44    2.05
  -2  -6  -4   -0.34    0.60
   2  -6  -4    0.22    0.45
  -2  -6  -4    0.21    0.64
   2  -6  -4    0.41    0.53
   2  -6  -4    2.11    0.81
  -2  -6  -4    0.69    0.62
   2  -6   4    0.55    1.07
   2   6   4   -2.56    0.99
   2  -6  -4    0.20    1.48
   2   6  -4    3.17    1.67
  -2  -6   4    0.61    0.98
  -2  -7   4  295.99   11.84
  -2  -7  -4  304.16    8.48
  -2  -7  -4  302.20    7.71
   2  -7  -4  311.28    7.67
   2  -7  -4  319.08    7.37
   2  -7  -4  307.36    7.99
   2  -7   4  322.34    9.93
   2   7   4  313.00    9.79
   2  -7  -4  317.17   12.04
  -2  -7  -4  289.99   11.61
   2  -7  -4  319.62    7.07
  -2  -7  -4  339.75    7.33
   2   7  -4  291.01   11.22
  -2  -8   4   77.52    6.33
  -2  -8  -4   82.30    4.16
   2  -8  -4   89.34    4.26
   2  -8  -4   92.26    4.11
   2  -8  -4   85.75    4.43
  -2  -8  -4   85.27    4.63
   2  -8  -4   83.54    6.53
  -2  -8  -4   87.18    6.77
  -2  -8  -4   90.19    3.88
   2  -8  -4   93.53    3.95
   2   8  -4   77.61    6.24
  -2  -9   4  159.63    9.22
  -2  -9  -4  151.64    5.69
   2  -9  -4  163.00    5.93
   2  -9  -4  165.13    5.65
  -2  -9  -4  158.41    6.03
   2  -9  -4  162.63    6.26
  -2  -9  -4  157.05    6.41
   2  -9  -4  157.74    9.15
  -2  -9  -4  151.77    9.11
  -2  -9  -4  168.62    5.45
   2  -9  -4  162.02    5.32
   2   9  -4  146.12    8.61
  -2 -10   4   86.10    6.96
  -2 -10  -4   87.75    4.92
   2 -10  -4   72.21    3.85
   2 -10  -4   82.15    4.64
  -2 -10  -4   74.43    4.31
  -2 -10  -4   73.15    4.01
   2 -10  -4   78.01    4.17
   2 -10  -4   84.35    7.00
   2  10  -4   93.03    7.25
  -2 -10  -4   68.74    6.46
   2 -10  -4   82.06    3.87
  -2 -10  -4   78.18    3.80
  -2 -11  -4  139.67    5.62
   2 -11  -4  142.46    5.71
   2 -11  -4  137.42    5.41
  -2 -11  -4  138.57    6.03
   2 -11  -4  139.31    6.21
  -2 -11   4  121.39    8.34
  -2 -11  -4  144.21    6.40
   2 -11  -4  140.50    5.14
  -2 -11  -4  144.71    5.25
  -2 -12  -4    3.45    1.22
   2 -12  -4    3.00    1.28
  -2 -12  -4    6.14    1.27
   2 -12  -4    5.99    1.25
  -2 -12  -4    2.79    1.11
   2 -12  -4    4.93    1.24
   2 -12  -4    4.97    1.30
  -2 -12  -4    6.53    1.62
   2 -13  -4  165.71    6.93
  -2 -13   4  171.39    5.39
  -2 -13  -4  168.32    6.84
   2 -13  -4  167.38    6.22
  -2 -13  -4  158.84    6.02
   2 -13  -4  161.41    5.95
   2 -14  -4  133.34    6.16
   2 -14  -4  124.10    5.13
  -2 -14  -4  132.94    5.93
   2 -14  -4  130.21    5.36
  -2 -14  -4  122.91    5.21
  -2 -15  -4    6.12    1.27
   2 -15  -4    5.11    1.20
   2 -15  -4    6.69    1.38
   2 -15  -4    6.47    1.50
  -2 -15  -4    4.53    1.28
   2 -16  -4   46.79    2.96
  -2 -16  -4   45.34    2.94
  -2 -16  -4   46.84    3.17
   2 -16  -4   52.59    3.65
   2 -17  -4   19.33    2.09
   2 -17  -4   15.65    1.66
   2 -17   4   18.80    1.64
  -2 -17  -4   16.91    1.69
  -2 -17   4   19.24    1.64
  -2 -18  -4    2.61    0.69
   2 -18  -4    3.59    0.79
  -2 -18   4    3.97    0.75
   2 -18   4    4.58    0.78
   2 -18  -4    4.26    1.03
   2  18  -4    3.19    0.69
  -2 -19  -4    0.14    0.32
   2 -19  -4    0.12    0.36
  -2 -19   4   -0.18    0.31
   2 -19   4    0.19    0.32
  -2   0  -5   28.12    2.26
   2   0  -5   28.12    2.21
   2   0  -5   30.29    2.55
  -2   0  -5   27.93    2.52
  -2   0   5   35.35    3.78
   2   0   5   29.34    3.55
   2   0  -5   30.95    2.37
   2  -1  -5  187.43    5.54
  -2   1  -5  183.32    5.62
   2   1  -5  188.31    5.65
  -2  -1  -5  192.40    5.70
  -2   1  -5  174.77    6.24
   2  -1  -5  192.53    6.26
   2   1  -5  195.40    6.35
  -2  -1  -5  183.54    6.34
  -2  -1   5  189.14    8.84
   2  -1   5  197.89    9.09
   2   1   5  183.35    8.62
   2   1  -5  185.94    5.72
   2  -1  -5  190.67    5.74
  -2  -2  -5   52.09    2.98
   2  -2  -5   45.82    2.79
  -2   2  -5   47.27    2.92
   2   2  -5   46.61    2.89
   2   2  -5   49.73    3.24
  -2  -2  -5   42.76    3.06
   2  -2  -5   52.01    3.27
  -2   2  -5   43.15    3.11
   2  -2  -5   47.40    2.91
   2  -2   5   48.62    4.60
   2   2   5   45.73    4.39
  -2  -2   5   47.03    4.48
   2  -3  -5    5.54    1.06
  -2  -3  -5    6.05    1.12
  -2  -3  -5    5.68    1.27
   2  -3  -5    3.84    2.15
  -2  -3  -5    3.66    0.80
  -2   3  -5    3.70    0.99
   2  -3  -5    6.08    1.22
   2   3  -5    5.57    1.17
   2  -3   5    3.68    1.23
   2   3   5    8.38    1.73
   2  -3  -5    5.11    1.09
  -2   3  -5    4.58    0.97
   2   3  -5    4.07    0.98
  -2  -4  -5   17.06    2.06
  -2   4  -5   12.76    1.61
  -2   4  -5   14.59    1.84
   2   4  -5   13.98    1.74
   2  -4  -5   16.49    1.86
   2  -4  -5   16.48    1.75
   2   4   5    7.68    1.52
   2  -4   5   13.04    2.42
  -2  -4   5   12.36    2.56
  -2  -4  -5   13.65    1.74
  -2  -4  -5   14.74    1.70
   2  -4  -5   14.83    1.66
   2   4  -5   14.97    1.72
   2  -4  -5   17.88    3.22
   2  -5  -5   61.15    3.42
  -2   5  -5   51.34    3.36
   2   5  -5   62.92    3.58
  -2  -5  -5   59.79    3.54
   2  -5  -5   57.49    3.30
   2  -5  -5   51.37    5.15
   2   5   5   58.64    4.92
  -2   5   5   64.69    5.57
   2  -5   5   58.60    4.99
  -2  -5   5   55.86    5.13
  -2  -5  -5   55.30    3.77
   2  -5  -5   57.78    3.20
  -2  -5  -5   58.95    3.30
   2   5  -5   55.76    3.33
  -2   5  -5   55.41    3.32
  -2  -5   5   53.18    5.32
  -2  -6   5   38.83    4.77
   2  -6  -5   52.71    3.14
  -2  -6  -5   47.97    3.14
  -2   6  -5   44.93    3.10
   2   6  -5   51.33    3.19
   2  -6  -5   48.07    3.08
   2  -6  -5   42.06    4.86
   2  -6   5   53.07    4.72
   2   6   5   51.77    4.67
  -2  -6   5   42.88    4.48
  -2  -6  -5   46.48    3.53
  -2  -6  -5   51.64    3.09
   2   6  -5   45.88    3.09
   2  -6  -5   47.15    2.93
  -2   6  -5   47.89    3.16
  -2  -6  -5   46.43    3.32
   2  -6  -5   47.08    3.28
  -2  -7  -5  116.47    5.66
   2  -7  -5  118.93    4.86
  -2  -7   5   98.56    7.58
  -2  -7  -5  116.85    4.72
   2  -7  -5  122.06    4.73
   2  -7  -5  113.38    7.88
   2   7  -5  127.89    4.91
  -2  -7  -5  115.60    4.72
   2  -7  -5  125.06    4.71
  -2   7  -5  117.03    4.86
  -2  -7  -5  116.63    5.23
   2  -7  -5  116.15    5.15
   2  -8  -5   19.10    2.07
   2  -8  -5   15.04    3.55
  -2  -8  -5   19.04    1.99
   2  -8  -5   21.36    2.09
   2  -8  -5   18.30    2.16
  -2  -8  -5   18.04    2.14
  -2  -8  -5   18.72    2.36
   2  -9  -5   59.75    3.82
  -2  -9  -5   64.48    4.32
  -2  -9  -5   67.24    3.60
   2  -9  -5   62.76    3.47
   2  -9  -5   61.79    3.89
  -2  -9  -5   56.54    3.72
   2  -9  -5   60.10    3.55
   2 -10  -5   29.08    2.76
  -2 -10  -5   25.66    2.83
  -2 -10  -5   30.14    2.46
   2 -10  -5   27.56    2.37
  -2 -10  -5   31.47    2.77
   2 -10  -5   29.44    2.72
   2 -10  -5   27.49    2.43
   2 -11  -5   41.23    3.26
  -2 -11  -5   41.17    3.44
  -2 -11  -5   40.70    2.81
   2 -11  -5   43.46    2.88
   2 -11  -5   38.61    2.88
  -2 -11  -5   34.53    2.85
   2 -11  -5   39.43    3.11
   2 -12  -5    5.41    1.26
  -2 -12  -5   10.58    1.70
   2 -12  -5    6.90    1.39
  -2 -12  -5    9.08    1.41
   2 -12  -5    7.46    1.29
   2 -12  -5   10.35    1.56
  -2 -12  -5    9.97    1.83
  -2 -13  -5   25.89    2.35
   2 -13  -5   29.33    2.53
   2 -13  -5   25.29    2.22
  -2 -13   5   25.41    2.01
  -2 -13  -5   28.04    2.78
   2 -13  -5   25.66    2.54
   2 -14  -5    4.03    1.06
  -2 -14  -5    4.91    1.12
   2 -14  -5    5.96    1.21
   2 -14  -5    4.76    1.06
   2 -15  -5   35.22    2.68
   2 -15  -5   37.17    2.51
  -2 -15  -5   37.16    2.54
   2 -15  -5   35.45    2.30
  -2 -16  -5   32.86    2.15
   2 -16  -5   33.42    2.18
   2 -16  -5   33.58    2.37
  -2  16  -5   36.77    2.23
  -2  17  -5   18.85    1.40
   2  17  -5   15.47    1.30
   2 -17  -5   15.33    1.32
  -2 -17   5   17.24    1.27
   2 -17   5   18.44    1.32
  -2 -17  -5   17.63    1.41
  -2   0  -6    0.88    0.88
   2   0  -6    1.36    0.83
   2   0  -6    1.23    0.79
  -2   0  -6    1.29    0.84
   2   0  -6    0.85    0.71
   2   1  -6   23.81    2.26
   2  -1  -6   25.49    2.30
   2  -1  -6   25.24    2.47
  -2   1  -6   23.77    2.51
  -2  -1  -6   22.12    2.40
   2   1  -6   27.54    2.57
  -2  -1  -6   23.20    2.22
   2  -1  -6   23.54    2.18
  -2   1  -6   25.80    2.36
   2   1  -6   21.91    2.15
   2   2  -6   14.36    1.83
   2  -2  -6   16.58    1.95
  -2  -2  -6   17.75    1.98
   2  -2  -6   14.80    1.73
  -2   2  -6   14.74    1.80
   2   2  -6   17.39    1.94
  -2   2  -6   15.89    2.06
   2  -2  -6   16.96    2.04
   2   2  -6   16.44    2.03
  -2  -2  -6   16.31    2.08
  -2  -3  -6    7.45    1.36
   2  -3  -6    4.72    1.10
  -2   3  -6    4.43    1.16
   2   3  -6    5.11    1.21
  -2  -3  -6    4.00    1.07
   2  -3  -6    5.16    1.21
   2   3  -6    5.29    1.17
   2  -3  -6    4.84    1.17
  -2   3  -6    4.90    1.19
   2   3  -6    5.27    1.16
  -2  -4  -6    3.50    1.13
   2  -4  -6    2.62    0.91
   2   4  -6    3.25    1.06
   2  -4  -6    2.93    0.85
  -2   4  -6    4.34    1.23
  -2  -4  -6    3.28    1.02
  -2   4  -6    4.64    1.13
   2   4  -6    2.24    0.86
   2  -4  -6    2.90    0.92
   2  -5  -6   43.46    2.98
  -2  -5  -6   40.64    3.07
   2  -5  -6   40.74    2.92
   2   5  -6   39.70    2.93
  -2   5  -6   45.65    3.24
  -2  -5  -6   44.40    2.99
   2  -5  -6   41.79    2.84
  -2   5  -6   43.21    3.01
   2   5  -6   39.01    2.89
   2  -6  -6    5.10    1.19
   2   6  -6    6.34    1.21
   2  -6  -6    5.73    1.18
  -2   6  -6    5.80    1.27
  -2  -6  -6    4.86    1.15
  -2  -6  -6    4.21    1.09
   2  -6  -6    4.64    1.08
   2   6  -6    6.04    1.34
  -2   6  -6    4.70    1.19
   2   7  -6   16.56    1.95
  -2   7  -6   18.14    2.02
  -2  -7  -6   16.58    1.87
   2  -7  -6   15.80    1.77
   2  -7  -6   18.44    1.88
   2   7  -6   15.37    1.77
  -2  -7  -6   17.86    1.91
  -2   7  -6   17.02    1.92
   2  -7  -6   16.11    1.84
  -2   8  -6   27.40    2.41
   2   8  -6   30.18    2.54
  -2  -8  -6   31.12    2.46
   2  -8  -6   31.21    2.43
   2  -8  -6   28.00    2.40
  -2   9  -6   45.41    3.01
  -2  -9  -6   40.77    2.76
   2  -9  -6   43.95    2.83
   2   9  -6   37.97    2.81
   2  -9  -6   40.25    2.78
  -2  10  -6   20.79    2.02
  -2 -10  -6   21.66    1.95
   2 -10  -6   20.26    1.90
   2  10  -6   18.89    2.03
   2 -10  -6   20.67    1.96
   2 -11  -6   91.23    3.73
  -2  11  -6   91.65    3.96
   2  11  -6   91.99    4.06
  -2 -11  -6   92.55    3.79
   2 -11  -6   85.77    3.74
   2  12  -6    6.15    1.10
  -2  12  -6    6.73    1.14
   2 -12  -6    5.74    1.06
  -2  13  -6   14.15    1.47
   2  13  -6   12.96    1.46
   2 -13  -6   14.50    1.38
  -2  14  -6   12.01    1.22
   2  14  -6   10.27    1.17
  -2  15  -6   16.52    1.25
   2  15  -6   17.87    1.33
   2   0  -7    1.78    0.85
  -2   0  -7    1.61    0.90
  -2   0  -7    1.74    0.84
   2   0  -7    1.03    0.72
   2   0  -7    1.69    0.81
  -2  -1  -7   22.88    2.09
   2  -1  -7   21.68    2.01
  -2   1  -7   19.51    1.93
   2   1  -7   21.05    1.98
   2  -1  -7   19.01    1.92
   2   1  -7   21.09    1.99
   2  -1  -7   21.44    2.19
   2   1  -7   18.84    2.08
  -2  -1  -7   20.70    2.24
  -2   1  -7   24.45    2.44
  -2  -2  -7    1.77    0.89
   2   2  -7    0.70    0.64
   2  -2  -7    1.75    0.90
  -2   2  -7    1.40    0.81
   2   2  -7    0.98    0.67
  -2  -2  -7    1.11    0.76
   2  -2  -7    0.74    0.72
  -2   2  -7    1.97    0.83
   2  -2  -7    1.97    0.81
   2   2  -7    1.22    0.76
  -2   3  -7    2.29    0.76
  -2  -3  -7    1.45    0.76
   2  -3  -7    0.97    0.55
   2   3  -7    1.76    0.72
  -2  -3  -7    1.13    0.71
   2   3  -7    2.57    0.90
  -2   3  -7    2.23    0.97
   2  -3  -7    2.02    0.77
   2   3  -7    2.03    0.83
   2  -3  -7    2.23    0.82
   2  -4  -7   12.23    1.52
   2   4  -7   14.43    1.69
   2   4  -7   13.25    1.66
   2  -4  -7   13.86    1.69
  -2  -4  -7   13.19    1.73
  -2   4  -7   14.05    1.78
  -2   4  -7   12.92    1.56
   2  -4  -7   13.59    1.59
   2   4  -7   13.19    1.59
  -2  -4  -7   14.10    1.64
   2  -5  -7   10.80    1.43
   2   5  -7   11.46    1.53
   2   5  -7   11.07    1.51
  -2   5  -7   11.98    1.58
  -2   5  -7   13.11    1.57
  -2  -5  -7   12.20    1.53
   2  -5  -7   12.08    1.53
   2  -5  -7   11.00    1.46
  -2  -5  -7   13.46    1.66
   2   5  -7   11.54    1.51
  -2   6  -7   35.50    2.41
   2   6  -7   32.48    2.34
  -2  -6  -7   36.76    2.46
   2  -6  -7   35.71    2.40
   2  -6  -7   30.67    2.23
   2   6  -7   34.07    2.40
   2  -6  -7   33.80    2.34
  -2   6  -7   30.36    2.33
  -2  -6  -7   32.15    2.36
   2   6  -7   35.62    2.47
   2  -7  -7    5.21    0.94
   2  -7  -7    5.50    1.01
  -2  -7  -7    6.46    1.16
  -2   7  -7    8.19    1.17
  -2  -7  -7    7.12    1.05
   2   7  -7    7.13    1.16
  -2   7  -7    6.90    1.13
   2  -7  -7    6.97    1.07
   2   7  -7    6.10    0.97
   2   7  -7    7.56    1.15
  -2  -8  -7    3.14    0.78
   2  -8  -7    2.79    0.76
   2   8  -7    3.87    0.85
   2   8  -7    2.82    0.81
  -2   8  -7    3.28    0.84
   2  -8  -7    2.58    0.74
   2   9  -7   14.02    1.49
   2  -9  -7   12.33    1.27
  -2   9  -7   13.08    1.37
   2   9  -7   12.33    1.34
   2  -9  -7   13.13    1.33
  -2  -9  -7   13.14    1.35
  -2  10  -7    5.94    0.92
   2  10  -7    4.69    0.84
  -2 -10  -7    5.23    0.86
   2 -10  -7    5.02    0.85
   2  10  -7    6.01    0.96
   2  11  -7   19.15    1.49
  -2  11  -7   18.25    1.39
   2  11  -7   20.48    1.50
   2  12  -7    3.87    0.68
   2  12  -7    4.66    0.72
  -2  12  -7    4.86    0.69
   2   0  -8    0.89    0.38
  -2   0  -8    1.45    0.61
   2   0  -8    1.56    0.66
  -2   0  -8    1.57    0.57
   2   0  -8    1.40    0.56
   2   1  -8    5.69    0.86
   2  -1  -8    3.80    0.71
  -2   1  -8    5.57    0.99
  -2  -1  -8    5.65    1.00
   2  -1  -8    5.77    0.99
   2   1  -8    6.37    1.04
  -2  -1  -8    5.98    0.92
   2  -1  -8    5.62    0.90
  -2   1  -8    6.12    0.94
   2   1  -8    6.33    0.93
   2   2  -8    2.40    0.62
   2  -2  -8    1.86    0.60
  -2   2  -8    2.21    0.67
   2   2  -8    2.66    0.69
  -2  -2  -8    2.19    0.65
   2  -2  -8    1.60    0.59
  -2   2  -8    2.56    0.76
  -2  -2  -8    2.36    0.72
   2  -2  -8    2.45    0.71
   2   2  -8    1.55    0.61
   2  -3  -8    2.04    0.54
   2   3  -8    1.84    0.53
  -2  -3  -8    3.30    0.72
   2  -3  -8    3.17    0.69
  -2   3  -8    3.77    0.75
   2   3  -8    3.12    0.70
  -2   3  -8    1.91    0.64
  -2  -3  -8    3.23    0.72
   2   3  -8    3.25    0.77
   2  -3  -8    3.23    0.76
   2   4  -8    5.65    0.80
  -2  -4  -8    5.42    0.83
  -2   4  -8    5.36    0.83
   2  -4  -8    5.08    0.78
   2   4  -8    5.96    0.90
  -2  -4  -8    5.20    0.82
  -2   4  -8    4.46    0.80
   2  -4  -8    5.64    0.86
   2   4  -8    5.25    0.84
   2   5  -8    0.76    0.40
  -2   5  -8    0.64    0.42
   2   5  -8    0.39    0.40
   2  -5  -8    0.36    0.40
  -2  -5  -8    0.11    0.37
  -2  -5  -8    0.91    0.43
  -2   5  -8    0.57    0.47
   2   5  -8    0.24    0.42
   2  -5  -8    0.38    0.38
  -2   6  -8    1.83    0.51
  -2  -6  -8    1.58    0.50
   2   6  -8    0.95    0.43
   2  -6  -8    1.73    0.48
   2   6  -8    0.95    0.41
   2   7  -8    7.46    0.83
   2  -7  -8    6.57    0.74
  -2   7  -8    6.62    0.76
  -2  -7  -8    7.36    0.78
  -3   0   0    0.10    0.41
   3   0   0    0.23    0.52
  -3   1   0  374.08    7.36
  -3  -1   0  370.47    7.48
   3  -1   0  378.10    6.92
   3   1   0  386.60    7.04
  -3  -2   0  818.06    9.62
  -3   2   0  805.57   11.13
   3  -2   0  816.45   10.15
   3   2   0  779.78   10.08
  -3  -3   0 1053.34   11.13
  -3   3   0 1064.15   13.33
   3  -3   0 1058.28   11.69
   3   3   0 1021.64   11.73
  -3   4   0  529.61    9.89
   3  -4   0  528.66    8.34
   3   4   0  527.68    8.53
  -3  -4   0  540.90    8.29
   3  -4   0  537.33    7.65
   3  -5   0  239.34    6.38
   3  -5   0  257.00    5.80
   3  -5   0  237.35    5.61
   3   5   0  239.09    5.77
  -3  -5   0  244.89    5.80
  -3   5   0  239.78    7.09
  -3   5   0  245.67    5.21
  -3   6   0   14.46    1.35
  -3   6   0   15.74    2.04
   3  -6   0   18.66    1.91
   3  -6   0   18.21    1.80
   3   6   0   14.40    1.41
   3  -6   0   14.84    1.43
  -3  -6   0   15.67    2.03
  -3  -6   0   17.83    1.70
  -3   7   0 1872.41   22.42
   3  -7   0 1881.36   19.18
  -3  -7   0 1837.30   22.26
   3  -7   0 1848.42   19.70
  -3  -7   0 1912.08   17.46
  -3  -8   0    0.44    0.82
  -3   8   0    1.62    1.11
  -3   8   0    0.01    0.60
   3  -8   0    1.09    0.58
  -3  -8   0   -1.10    1.08
   3  -8   0    1.51    0.68
  -3   9   0  281.21    9.90
  -3   9   0  289.14    7.85
   3  -9   0  298.43    8.88
   3  -9   0  287.61    8.65
  -3  -9   0  272.95    9.95
  -3  -9   0  283.60    7.47
   3 -10   0    0.34    0.51
  -3  10   0    2.67    1.29
  -3 -10   0    2.05    1.61
   3 -10   0    3.93    1.32
  -3  11   0   46.39    4.56
  -3 -11   0   49.79    4.80
   3 -11   0   46.93    3.97
   3 -12   0   92.59    4.57
  -3 -12   0   90.89    3.68
   3 -12   0   95.77    3.75
  -3 -12   0   89.51    7.01
  -3  12   0   91.53    6.80
  -3 -12   0   89.88    4.20
  -3 -12   0   92.50    3.89
   3 -13   0   43.57    3.27
  -3 -13   0   45.74    2.75
   3 -13   0   43.60    2.68
  -3 -13   0   37.58    4.61
  -3 -13   0   43.25    2.77
  -3 -13   0   41.93    3.01
  -3  13   0   38.35    4.53
  -3 -14   0   20.18    2.17
   3  14   0   19.40    3.62
   3 -14   0   18.63    1.85
  -3 -14   0   18.11    1.86
  -3 -14   0   17.19    1.84
   3 -14   0   22.01    2.44
  -3 -15   0    5.67    1.21
   3 -15   0    4.50    1.02
  -3 -15   0    5.25    1.07
   3 -15   0    4.84    1.27
   3 -16   0  106.62    4.48
  -3 -16   0  106.16    4.46
   3 -16   0   96.85    4.98
   3 -17   0   26.11    2.26
  -3 -17   0   26.06    2.23
   3 -17   0   26.68    2.58
   3 -18   0   28.76    2.24
  -3 -18   0   29.54    2.28
  -3 -19   0   -0.10    0.44
   3 -19   0   -0.16    0.47
   3 -20   0    0.17    0.43
  -3 -20   0    0.64    0.48
  -3 -21   0   -0.07    0.31
   3 -21   0    0.26    0.35
  -3   0   1    0.56    0.45
   3   0   1    1.14    0.63
  -3   0  -1    0.27    0.58
  -3   0   1   -0.27    0.54
  -3   0  -1    0.22    0.20
  -3  -1  -1 1439.86   10.54
   3  -1   1 1463.27   13.77
   3   1   1 1402.83   13.65
  -3   1  -1 1459.52   16.14
  -3   1   1 1401.55   12.95
  -3  -1  -1 1440.33   16.05
  -3  -1   1 1401.42   14.66
  -3  -2  -1  437.98    6.89
   3  -2   1  445.27    7.64
   3   2   1  419.95    7.50
  -3   2   1  438.84    7.44
  -3   2  -1  440.87    8.98
  -3  -2   1  438.79    8.35
  -3  -3  -1  240.29    5.85
   3   3   1  240.79    5.72
   3  -3   1  242.19    5.60
  -3   3   1  238.83    5.87
  -3   3  -1  248.44    6.92
  -3  -3  -1  236.83    4.31
  -3  -3   1  239.04    6.37
   3  -4  -1  208.83    6.29
  -3  -4  -1  202.60    5.97
   3  -4   1  207.47    5.21
   3   4   1  201.07    5.22
  -3   4  -1  211.84    6.62
  -3   4   1  206.15    5.87
  -3  -4   1  204.50    6.10
  -3  -4  -1  198.75    3.82
  -3  -5  -1    4.92    0.70
  -3  -5   1    3.25    1.04
   3  -5   1    6.61    0.97
   3   5   1    2.21    0.57
  -3   5   1    2.93    0.91
  -3   5  -1    4.47    1.19
  -3   5  -1    5.32    1.03
  -3  -5  -1    3.14    1.02
   3  -5   1    3.39    0.43
   3  -5  -1    2.90    0.97
  -3  -6   1  153.46    5.74
   3  -6   1  150.96    4.64
  -3  -6  -1  147.28    6.03
   3  -6   1  148.69    3.96
   3  -6  -1  147.66    5.89
   3  -6   1  143.32    4.38
   3   6   1  144.50    4.45
  -3   6  -1  145.48    5.43
  -3   6   1  138.68    5.56
  -3   6  -1  141.79    6.08
   3  -6  -1  145.38    5.79
  -3  -7   1    9.38    1.62
   3  -7  -1    7.24    1.42
   3  -7   1   10.41    1.32
   3  -7   1    8.42    1.16
   3   7   1    9.19    1.13
  -3   7  -1    5.91    1.19
  -3   7   1   10.16    1.66
  -3   7  -1   12.33    2.14
  -3  -7  -1    8.66    1.84
   3  -7  -1    4.32    1.16
  -3  -8  -1 1568.69   22.64
   3  -8  -1 1659.74   21.96
   3  -8  -1 1618.51   21.70
  -3   8  -1 1649.29   20.26
  -3   8   1 1652.57   22.03
  -3   8  -1 1680.62   23.40
  -3  -8   1 1587.74   20.08
  -3  -9  -1   95.66    6.00
  -3  -9   1   90.69    5.81
   3  -9  -1   95.21    5.55
   3  -9  -1   91.17    5.46
  -3   9  -1  103.70    5.40
  -3   9   1   97.24    5.76
  -3   9  -1   89.76    5.82
  -3  -9   1   86.84    4.88
  -3 -10  -1   47.15    4.56
   3 -10  -1   44.51    4.05
   3 -10  -1   44.35    3.99
  -3 -10   1   50.73    4.71
  -3 -10   1   41.55    3.64
  -3  10  -1   49.93    4.03
  -3  10   1   41.60    3.89
  -3  10  -1   49.51    4.61
   3 -11  -1  346.83    8.01
   3 -11  -1  366.94    9.14
  -3 -11  -1  364.96    8.54
  -3 -11  -1  336.13   12.69
   3 -11  -1  335.61   11.70
   3 -11  -1  358.02   12.04
  -3 -11   1  339.58   12.70
  -3 -11   1  351.09   10.74
  -3  11  -1  384.44   11.56
  -3  11   1  354.28   12.32
  -3  11  -1  362.19   13.09
  -3 -12  -1  272.41    6.59
   3 -12  -1  286.17    6.76
   3 -12  -1  264.86    7.36
   3 -12  -1  284.08    8.40
  -3 -12   1  268.13    6.59
  -3 -12  -1  276.61    7.72
   3 -12  -1  255.97   10.70
   3 -12  -1  262.33   10.46
  -3 -12  -1  252.27   11.66
  -3 -12   1  276.30   12.04
  -3 -12  -1  268.37    6.84
   3  12  -1  268.68   11.46
  -3  12   1  278.20   11.58
  -3  12  -1  281.19   12.05
  -3 -13  -1   26.80    2.27
  -3 -13   1   29.00    2.19
  -3 -13  -1   28.78    2.27
   3 -13  -1   26.21    2.17
   3 -13  -1   29.28    2.62
   3 -13  -1   25.19    2.64
   3  13  -1   30.55    4.30
  -3  13   1   20.28    2.94
  -3  13  -1   32.43    4.31
  -3 -13  -1   27.52    2.56
  -3 -13   1   29.30    2.26
  -3 -13   1   27.52    4.24
  -3 -13  -1   24.10    4.07
   3 -13  -1   26.36    3.64
   3  14   1  137.99    9.31
   3  14  -1  109.12    8.04
  -3  14   1  115.41    8.18
  -3  14  -1  113.62    8.26
  -3 -14   1   98.18    8.00
  -3 -14  -1  120.96    8.85
  -3 -14   1  117.74    4.51
  -3 -14  -1  124.70    4.82
   3 -14  -1  126.01    4.83
   3 -14   1  126.02    4.66
  -3 -14   1  118.75    4.58
  -3 -14  -1  115.57    5.26
  -3 -14  -1  118.20    4.76
   3 -14  -1  120.40    5.82
   3 -15  -1   74.25    3.79
  -3 -15  -1   71.16    3.75
  -3 -15   1   72.99    3.64
   3 -15   1   73.37    3.64
  -3 -15  -1   75.48    4.23
  -3 -15  -1   73.84    3.76
   3 -15  -1   75.24    4.70
  -3 -16  -1  110.02    4.98
  -3 -16  -1  110.91    4.68
  -3 -16   1  110.03    4.48
   3 -16   1  114.52    4.52
   3 -16  -1  119.18    4.81
   3 -16  -1  110.45    5.65
  -3 -17  -1   59.42    3.37
   3 -17  -1   60.44    3.38
  -3 -17   1   64.42    3.39
   3 -17   1   59.31    3.24
   3 -17  -1   55.64    3.91
   3 -18  -1    0.74    0.67
  -3 -18  -1    0.52    0.56
   3 -18  -1    0.61    0.65
  -3 -18   1    0.94    0.59
   3 -18   1   -0.02    0.49
  -3 -19   1   16.12    1.56
   3 -19   1   18.79    1.65
   3 -19  -1   16.19    1.60
  -3 -19  -1   16.90    1.62
   3 -19  -1   15.25    1.77
   3 -20  -1    5.16    0.85
  -3 -20   1    4.94    0.83
  -3 -20  -1    2.64    0.60
   3 -20   1    4.42    0.81
   3 -21  -1    1.76    0.45
   3 -21   1    2.51    0.53
   3   0   2   -0.37    0.50
  -3   0  -2    0.84    0.68
   3   0  -2    0.67    0.42
  -3   0   2   -0.16    0.77
  -3  -1  -2   30.43    1.76
   3  -1   2   32.19    2.43
   3   1   2   29.83    2.31
  -3  -1  -2   33.13    2.70
   3   1  -2   31.99    1.84
  -3   1   2   27.49    2.37
  -3  -1   2   32.85    2.64
   3  -2  -2 1092.80   14.89
  -3  -2  -2 1053.69   11.77
   3  -2   2 1063.14   13.55
   3   2   2 1042.09   13.54
  -3   2  -2 1073.09   15.45
  -3   2   2 1042.87    9.64
  -3  -2   2 1015.12   15.05
  -3   2   2 1012.69   14.13
   3  -3  -2   67.53    3.92
  -3  -3  -2   67.56    3.39
   3  -3   2   68.34    3.49
   3   3   2   64.25    3.44
  -3   3   2   68.57    2.74
  -3   3  -2   68.21    3.96
  -3  -3   2   68.06    3.97
  -3   3   2   61.34    3.47
  -3  -4  -2  299.74    7.81
   3  -4  -2  302.04    8.56
   3  -4   2  299.18    7.23
   3   4   2  295.90    7.29
  -3   4   2  295.02    6.34
  -3   4  -2  295.07    8.53
  -3  -4   2  295.66    8.56
  -3  -5  -2  301.05    8.59
   3  -5  -2  300.55    8.87
   3   5   2  285.89    7.25
   3  -5   2  295.20    7.20
  -3   5   2  307.58    7.18
  -3   5  -2  296.51    8.91
  -3  -5   2  295.93    8.89
  -3  -6  -2  620.71   13.22
   3  -6  -2  644.60   13.67
   3   6   2  636.12   10.75
   3  -6   2  640.99   10.67
  -3   6   2  662.56   11.55
  -3   6  -2  634.65   13.60
  -3  -6   2  616.97   13.36
  -3   7   2  599.36   11.86
  -3   7  -2  595.34   13.94
  -3   7  -2  574.89   13.14
  -3  -7  -2  547.47   13.33
   3  -7  -2  568.09   13.57
   3  -7   2  616.32   10.27
   3   7   2  604.15   10.42
   3  -7  -2  568.00   13.82
  -3  -7   2  575.56   13.33
  -3  -8   2  925.12   17.61
   3  -8  -2  942.86   18.65
  -3   8   2  981.91   16.49
  -3   8  -2  969.25   18.73
  -3   8  -2  923.04   17.48
   3  -8  -2  956.69   18.38
  -3  -8  -2  902.70   18.31
  -3  -9   2  575.10   14.47
   3  -9  -2  596.73   15.28
  -3  -9  -2  568.01   15.41
   3  -9  -2  593.14   15.52
   3   9  -2  588.45   14.14
  -3   9   2  632.44   14.21
  -3   9  -2  596.12   14.68
  -3   9  -2  604.09   15.63
  -3 -10  -2    9.35    1.51
   3 -10  -2    9.53    1.39
   3 -10  -2   10.79    1.72
  -3 -10  -2    9.71    1.68
  -3 -10  -2   12.95    2.86
   3 -10  -2   10.01    2.10
  -3  10  -2    4.64    1.41
   3  10  -2    9.66    2.40
  -3  10   2   14.26    2.52
  -3  10  -2   11.29    2.59
  -3 -10   2   11.23    2.60
  -3 -11   2   82.31    5.94
  -3 -11  -2   86.42    4.04
  -3 -11  -2   83.33    3.75
   3 -11  -2   86.78    3.85
   3 -11  -2   88.15    4.20
   3 -11  -2   82.25    4.61
  -3 -11  -2   93.35    4.98
  -3 -11   2   91.21    3.94
  -3 -11  -2   82.36    4.37
  -3 -11  -2   77.07    6.39
   3 -11  -2   76.06    5.91
  -3 -11   2   89.29    6.72
   3 -11  -2   83.50    6.35
   3  11  -2   78.41    5.95
  -3  11   2   82.69    5.79
  -3  11  -2   81.25    5.98
  -3  11  -2   88.31    6.70
  -3 -12   2   21.35    3.31
  -3 -12  -2   23.66    2.24
   3 -12  -2   21.99    2.05
  -3 -12  -2   19.58    1.94
   3 -12  -2   21.91    2.25
   3 -12  -2   20.84    2.49
  -3 -12  -2   24.57    2.49
  -3 -12   2   22.26    2.03
   3 -12  -2   27.95    3.67
  -3 -12   2   22.00    3.46
  -3 -12  -2   18.02    3.15
   3 -12  -2   25.18    3.60
  -3  12  -2   16.58    2.86
   3  12  -2   24.69    3.46
  -3  12   2   16.55    2.46
  -3  12  -2   23.94    3.91
  -3 -13  -2   25.32    2.36
  -3 -13   2   25.42    3.48
   3 -13  -2   26.53    2.31
  -3 -13  -2   23.93    2.20
   3 -13  -2   24.57    2.46
   3 -13  -2   25.61    2.82
  -3 -13   2   24.28    2.13
  -3 -13  -2   25.41    2.63
   3 -13  -2   13.37    2.61
  -3 -13   2   14.70    2.94
  -3 -13  -2   20.39    3.81
   3 -13  -2   12.99    2.65
   3  13  -2   19.79    3.07
  -3  13  -2   30.87    4.58
  -3  13  -2   15.52    2.79
   3 -14  -2   91.77    5.27
   3 -14  -2   97.29    4.45
  -3 -14  -2   97.10    4.45
  -3 -14   2   96.54    4.14
  -3 -14  -2   93.20    4.95
  -3 -14  -2   94.07    4.43
   3 -14  -2   89.65    4.70
   3 -15  -2    4.13    1.30
   3 -15  -2    5.79    1.31
  -3 -15  -2    3.90    1.00
   3 -15  -2    4.52    1.09
  -3 -15   2    5.11    1.02
   3 -15   2    6.69    1.20
  -3 -15  -2    4.97    1.08
  -3 -15   2    4.38    1.03
  -3 -15  -2    3.38    1.09
  -3 -16  -2   91.83    4.69
  -3 -16   2   97.04    4.14
   3 -16   2   96.51    4.11
  -3 -16  -2   90.23    4.26
   3 -16  -2   93.04    4.32
   3 -16  -2   93.19    5.23
  -3 -17  -2   35.13    2.74
   3 -17   2   38.05    2.50
  -3 -17   2   35.69    2.46
  -3 -17  -2   32.21    2.49
   3 -17  -2   35.19    2.59
   3 -17  -2   32.48    2.98
  -3 -18  -2   35.73    2.48
   3 -18  -2   34.50    2.91
  -3 -18   2   36.70    2.33
   3 -18   2   38.55    2.38
  -3 -18  -2   33.84    2.40
   3 -18  -2   37.04    2.51
  -3 -19  -2    2.68    0.71
   3 -19  -2    3.30    0.78
  -3 -19   2    3.14    0.72
   3 -19   2    3.01    0.69
   3 -19  -2    2.15    0.81
   3 -20  -2    1.85    0.52
  -3 -20  -2    2.18    0.55
  -3 -20   2    2.98    0.63
   3 -20   2    2.90    0.63
  -3   0  -3   -0.48    0.97
   3   0   3    0.25    0.64
   3   1  -3 1375.71   17.03
   3  -1  -3 1354.70   18.15
  -3   1  -3 1339.62   18.76
   3   1  -3 1381.17   14.45
  -3  -1   3 1351.05   19.65
  -3   1   3 1336.24   19.11
   3   1   3 1358.27   17.96
   3  -1   3 1395.14   18.22
   3   2  -3  443.26    9.38
   3  -2  -3  462.05   11.00
  -3   2  -3  443.87   10.96
   3   2  -3  450.54    9.10
  -3   2   3  443.38   10.85
  -3  -2   3  438.39   11.44
   3  -2   3  468.46   10.53
   3   2   3  454.28   10.38
   3  -3   3  715.88   13.08
   3   3   3  708.53   13.13
  -3   3  -3  684.03   13.94
   3   3  -3  725.25   12.37
   3   3  -3  728.11   11.51
   3  -3  -3  736.46   14.45
  -3   3   3  723.77   13.72
  -3  -3   3  712.59   14.87
  -3  -3  -3  709.92   12.27
  -3  -4  -3  121.19    5.60
   3  -4  -3  124.53    6.25
  -3   4   3  112.58    5.37
  -3  -4   3  118.73    6.29
   3  -4   3  118.59    5.38
   3   4   3  124.26    5.56
   3   4  -3  121.11    5.49
  -3   4  -3  117.69    5.95
  -3  -5  -3   39.87    3.57
   3  -5  -3   40.29    3.74
  -3   5   3   41.53    3.34
  -3  -5   3   40.93    3.79
   3  -5   3   42.99    3.33
   3   5   3   40.87    3.25
   3   5  -3   37.72    3.43
  -3   5  -3   41.71    3.69
  -3  -6  -3  422.88   11.98
   3  -6  -3  454.45   12.91
  -3   6   3  436.13   10.76
  -3  -6   3  413.45   12.39
   3  -6   3  426.21   10.17
   3   6   3  454.07   10.66
   3   6  -3  433.47   11.71
  -3   6  -3  433.77   12.14
  -3  -7  -3   43.76    4.15
   3  -7  -3   39.95    4.09
  -3   7   3   39.84    3.30
  -3  -7   3   41.41    4.20
   3   7  -3   35.99    3.68
  -3   7  -3   40.74    4.11
   3   7   3   39.20    3.17
   3  -7   3   40.26    3.19
   3   8  -3  596.09   15.48
  -3   8  -3  601.91   15.63
   3  -8  -3  630.04   16.56
  -3  -8  -3  590.96   16.03
   3  -8  -3  633.06   10.32
  -3  -8  -3  608.03   10.82
  -3  -8   3  609.46   16.20
  -3  -8  -3  608.26   11.40
  -3  -9   3    5.66    1.70
  -3  -9  -3    6.15    1.24
  -3  -9  -3    6.10    1.27
   3  -9  -3    4.55    1.08
   3  -9  -3    6.33    1.37
  -3  -9  -3    6.11    1.42
   3  -9  -3    5.57    1.14
  -3  -9  -3    5.84    1.08
   3  -9  -3    5.02    1.59
  -3  -9  -3    5.69    1.01
   3  -9  -3    4.91    0.89
  -3  -9  -3    2.85    2.09
   3   9  -3    4.35    2.07
  -3   9  -3    4.01    1.67
  -3 -10   3  231.36   10.69
  -3 -10  -3  219.33    6.86
  -3 -10  -3  218.69    6.37
   3 -10  -3  223.37    6.49
   3 -10  -3  228.41    6.74
  -3 -10  -3  216.87    7.41
   3 -10  -3  228.86    7.69
  -3 -10  -3  227.14    7.50
   3 -10  -3  207.33   10.29
  -3 -10  -3  210.75   10.53
  -3 -10  -3  227.25    6.04
   3 -10  -3  222.64    5.88
   3  10  -3  212.17   10.35
  -3  10  -3  222.19   10.57
  -3 -11  -3  111.08    4.63
   3 -11  -3  112.38    4.73
   3 -11  -3  112.47    4.90
   3 -11  -3  112.54    5.60
  -3 -11  -3  112.76    5.48
  -3 -11  -3   98.29    7.56
   3 -11  -3  104.87    7.58
   3  11  -3  117.65    8.07
  -3  11  -3  105.71    7.44
  -3 -11   3  108.90    7.45
  -3 -11  -3  110.96    5.00
  -3 -12   3   26.97    3.87
  -3 -12  -3   25.54    2.46
  -3 -12  -3   23.58    2.23
   3 -12  -3   25.56    2.33
   3 -12  -3   25.27    2.46
   3 -12  -3   28.79    2.98
  -3 -12  -3   25.49    2.72
   3 -12  -3   28.66    4.11
  -3 -12   3   27.79    4.09
  -3 -12  -3   16.39    3.29
   3  12  -3   26.23    4.52
  -3  12  -3   20.98    3.43
   3 -13  -3  191.60    7.57
  -3 -13  -3  188.84    6.32
   3 -13  -3  195.52    6.40
  -3 -13  -3  189.40    7.26
  -3 -13   3  185.11    5.86
   3 -13  -3  184.86    6.62
  -3 -13  -3  183.44    6.41
   3 -14  -3   28.33    3.02
  -3 -14  -3   22.34    2.25
   3 -14  -3   26.57    2.42
  -3 -14   3   24.63    2.14
  -3 -14  -3   21.07    2.50
   3 -14  -3   24.12    2.46
  -3 -14  -3   26.15    2.48
   3 -15  -3   22.22    2.67
  -3 -15  -3   21.11    2.16
   3 -15  -3   20.42    2.15
  -3 -15   3   20.84    1.88
  -3 -15  -3   19.94    2.35
   3 -15  -3   21.85    2.30
  -3 -15  -3   22.40    2.14
  -3 -16  -3   55.53    3.66
   3 -16  -3   51.00    3.82
  -3 -16  -3   54.23    3.25
   3 -16  -3   52.79    3.21
   3 -16   3   57.33    3.07
  -3 -16   3   59.18    3.15
  -3 -17  -3    9.79    1.53
   3 -17  -3    9.01    1.64
  -3 -17  -3    9.12    1.30
   3 -17  -3    9.44    1.35
   3 -17   3    8.90    1.19
  -3 -17   3   10.36    1.30
  -3 -18  -3    1.65    0.68
   3 -18  -3    1.33    0.68
  -3 -18  -3    1.49    0.61
  -3 -18   3    1.22    0.49
   3 -18   3    2.52    0.67
   3 -18  -3    0.84    0.48
   3 -19  -3    3.79    0.90
  -3 -19  -3    5.74    0.85
   3 -19  -3    4.19    0.74
   3 -19   3    5.46    0.78
  -3 -19   3    4.10    0.70
   3  20  -3    1.16    0.49
   3   0  -4   -2.34    1.15
   3   0   4    0.22    0.85
  -3   1   4   42.16    3.83
  -3  -1   4   49.48    4.37
   3  -1   4   45.27    3.91
   3   1   4   39.07    3.55
   3  -1  -4   40.16    3.55
   3   1  -4   41.92    3.47
   3  -2  -4   57.61    4.46
  -3   2   4   58.41    4.46
  -3  -2   4   63.12    5.03
   3  -2   4   60.59    4.50
   3   2   4   61.23    4.51
  -3   2  -4   56.19    4.21
   3  -3  -4   13.60    2.43
  -3   3   4   18.37    2.45
  -3  -3   4   10.74    2.26
   3  -3   4   12.67    2.29
   3   3   4   13.02    2.15
  -3   3  -4    8.05    1.42
   3  -4  -4  144.08    7.57
  -3   4   4  137.55    6.70
  -3  -4   4  136.30    7.75
  -3   4  -4  130.37    6.67
   3   4  -4  133.03    6.49
   3  -4   4  136.84    6.79
   3   4   4  129.96    6.57
  -3   5  -4   73.14    5.31
   3   5  -4   79.06    5.36
   3  -5  -4   75.27    5.76
   3  -5   4   81.88    5.35
   3   5   4   74.09    5.05
   3  -5  -4   80.94    3.69
  -3  -5   4   63.83    5.46
  -3  -5  -4   72.60    4.02
  -3  -6  -4  207.12    6.18
   3  -6  -4  205.87    6.11
  -3   6  -4  206.15    9.00
   3   6  -4  214.70    9.22
   3  -6  -4  217.66   10.14
   3  -6   4  212.07    8.48
   3   6   4  222.16    8.74
  -3  -6   4  211.94   10.10
  -3  -6  -4  209.33    6.97
   3  -6  -4  206.01    6.23
   3   6  -4  203.34    6.38
   3  -6  -4  215.56    6.13
   3  -6  -4  207.04    6.63
   3   6  -4  219.82    6.03
   3  -6  -4  223.08    6.02
  -3  -6  -4  203.11    9.04
  -3  -6  -4  228.41    5.91
   3  -6  -4  218.16    5.67
   3  -7   4   96.34    5.78
   3   7   4   98.55    5.82
  -3  -7   4   86.58    6.66
  -3  -7  -4   91.84    4.60
  -3  -7  -4   90.54    4.76
   3  -7  -4   87.21    4.16
   3  -7  -4   92.05    4.17
   3  -7  -4   92.20    4.59
  -3   7  -4   88.26    6.17
   3   7  -4   90.90    6.32
   3  -7  -4   91.05    6.83
  -3  -7  -4   90.38    4.21
   3  -7  -4   93.38    4.24
  -3  -7  -4   99.18    6.81
  -3  -7  -4   96.55    3.94
   3  -7  -4   95.90    3.87
  -3  -8  -4   16.89    3.43
  -3  -8  -4   22.51    2.00
   3  -8  -4   19.86    1.84
  -3  -8  -4   15.67    2.11
   3  -8  -4   19.64    2.05
   3  -8  -4   18.78    2.19
   3   8  -4   21.96    3.51
   3  -8  -4   20.92    3.64
  -3  -8  -4   21.67    2.35
  -3  -8   4   19.07    3.17
  -3  -8  -4   17.75    1.99
   3  -8  -4   16.30    1.85
  -3  -9  -4  188.11    7.20
  -3  -9  -4  187.31    6.29
   3  -9  -4  193.61    6.34
   3  -9  -4  200.17    6.47
   3  -9  -4  190.72    7.02
   3   9  -4  186.45    9.81
   3  -9  -4  210.05   10.85
  -3  -9   4  206.85   10.80
  -3  -9  -4  198.34    6.93
  -3  -9  -4  163.85    9.36
  -3  -9  -4  201.01    5.93
   3  -9  -4  190.69    5.67
  -3 -10  -4   22.07    2.57
  -3 -10  -4   21.59    2.21
   3 -10  -4   24.18    2.34
   3 -10  -4   23.91    2.36
   3 -10  -4   24.61    2.68
   3  10  -4   32.62    4.57
  -3 -10   4   21.71    3.48
   3 -10  -4   26.97    4.34
  -3 -10  -4   19.08    3.69
  -3 -10  -4   26.74    2.24
   3 -10  -4   26.97    2.20
   3 -11  -4   12.23    1.95
  -3 -11  -4   15.05    2.23
   3 -11  -4   13.80    1.85
  -3 -11  -4   13.79    1.82
  -3 -11  -4   13.86    1.70
   3 -11  -4   13.50    1.60
   3 -11  -4   14.48    1.88
   3 -12  -4   53.46    3.51
  -3 -12  -4   49.70    3.82
  -3 -12  -4   50.61    3.36
   3 -12  -4   50.46    3.36
   3 -12  -4   45.92    3.72
  -3 -13  -4   15.36    2.23
   3 -13  -4   18.33    2.37
   3 -13  -4   16.43    2.01
  -3 -13   4   15.62    1.78
  -3 -13  -4   15.29    1.91
   3 -13  -4   17.49    1.98
  -3 -14  -4   13.61    1.98
   3 -14  -4   13.75    2.11
   3 -14  -4   14.65    1.90
   3 -14  -4   13.36    1.71
  -3 -14   4   13.80    1.55
  -3 -14  -4   13.94    1.80
   3 -15  -4   25.62    2.66
   3 -15  -4   25.12    2.28
  -3 -15  -4   24.29    2.49
   3 -15  -4   23.62    2.17
  -3 -15  -4   24.55    2.19
  -3 -16  -4    8.67    1.50
   3 -16  -4    9.84    1.33
  -3 -16  -4    8.52    1.28
   3 -16  -4    9.34    1.57
  -3 -17  -4    6.00    0.97
   3 -17  -4    5.46    0.94
  -3 -17   4    6.48    0.92
   3 -17   4    5.52    0.88
  -3 -17  -4    4.72    1.03
   3  17  -4    4.45    0.94
   3 -17  -4    6.43    1.27
   3 -18  -4   16.78    1.69
  -3 -18  -4   14.63    1.26
   3 -18  -4   16.63    1.33
  -3 -18   4   15.51    1.20
   3 -18   4   18.34    1.30
   3  18  -4   15.34    1.38
   3   0   5    4.80    1.56
  -3   0   5    3.75    1.30
   3   0  -5    2.15    0.80
   3   0  -5    0.48    0.57
  -3   0  -5    6.42    1.10
  -3  -1  -5   55.54    3.06
   3  -1  -5   55.94    3.05
  -3   1  -5   55.67    3.07
   3   1  -5   53.86    3.04
   3   1  -5   57.97    3.31
   3  -1  -5   54.71    3.19
   3  -1  -5   57.47    3.51
   3   1  -5   57.74    3.51
  -3  -1   5   51.97    4.90
   3  -1   5   55.63    5.12
   3   1   5   56.48    5.10
   3  -2  -5    2.27    0.83
   3   2  -5    1.49    0.74
   3   2   5    0.37    0.75
   3  -2   5    2.92    1.42
  -3   2  -5    3.30    0.88
   3   2  -5    2.68    0.87
   3  -2  -5    2.87    0.93
  -3  -2  -5    3.77    0.94
   3  -2  -5    3.76    0.85
  -3  -3  -5    1.29    0.72
   3  -3  -5    1.24    0.66
  -3  -3  -5    1.33    0.82
  -3   3  -5    0.58    0.50
   3   3  -5    0.08    0.51
   3  -3  -5    0.70    0.64
   3  -3   5   -0.65    1.66
   3   3  -5    0.55    0.52
   3  -3  -5    0.16    0.48
   3  -3  -5    1.67    1.92
  -3  -3   5    0.47    0.85
  -3  -4  -5    8.98    1.30
   3  -4  -5    8.23    1.26
  -3  -4  -5    9.15    1.56
   3  -4  -5    5.78    2.59
  -3   4  -5    6.29    1.33
  -3  -4  -5    9.64    1.56
   3  -4   5   11.49    2.41
   3   4   5   14.51    2.73
   3  -4  -5    8.02    1.32
   3  -4  -5   13.67    1.69
   3   4  -5    7.42    1.25
  -3   4  -5    6.65    1.18
   3   4  -5   13.63    1.71
  -3  -4   5   13.16    2.86
  -3  -5   5   20.83    3.43
   3  -5  -5   18.90    2.00
  -3  -5  -5   19.77    2.34
   3  -5   5   20.16    3.03
   3   5   5   10.71    2.19
   3   5  -5   20.62    2.10
  -3   5  -5   17.84    2.06
   3  -5  -5   18.19    1.95
  -3  -5  -5   18.59    2.05
  -3  -5  -5   19.50    1.91
   3  -5  -5   17.53    1.81
  -3   5  -5   19.22    1.98
   3   5  -5   19.71    1.99
   3  -5  -5   24.11    3.80
  -3  -6   5  157.13    9.58
  -3  -6  -5  155.45    6.45
  -3  -6  -5  150.90    5.63
   3   6  -5  165.04    5.73
   3  -6  -5  167.64    5.60
  -3   6  -5  147.74    5.71
   3  -6  -5  157.85    5.66
   3  -6  -5  164.79    9.44
  -3   6  -5  155.70    5.51
   3   6  -5  150.75    5.44
  -3  -6  -5  165.96    5.46
   3  -6  -5  159.31    5.29
   3  -6   5  167.68    8.70
   3   6   5  163.59    8.40
  -3  -7  -5    2.40    0.95
   3  -7  -5    3.83    1.16
  -3  -7  -5    1.87    0.88
   3  -7  -5    2.19    0.86
   3  -7  -5    2.55    1.00
  -3  -7  -5    2.22    0.84
   3  -7  -5    3.74    1.00
   3   7  -5    3.03    0.92
  -3  -7  -5    1.91    0.87
  -3   7  -5    1.99    0.81
  -3   7  -5    1.65    0.81
   3  -7  -5    1.90    0.76
   3   7  -5    2.42    0.88
   3  -7  -5    1.18    2.67
   3  -8  -5   93.73    4.45
   3  -8  -5   72.89    4.24
  -3  -8  -5   71.45    4.53
  -3   8  -5   74.39    3.91
   3   8  -5   72.73    3.89
  -3  -8  -5   78.05    3.82
   3  -8  -5   77.60    3.74
  -3  -8  -5   74.00    4.14
   3  -8  -5   77.16    4.18
   3   8  -5   77.96    4.11
   3  -9  -5   25.88    2.44
   3  -9  -5   22.21    2.45
  -3  -9  -5   22.96    2.65
  -3   9  -5   25.78    2.35
  -3  -9  -5   27.83    2.36
   3  -9  -5   27.26    2.26
  -3  -9  -5   23.82    2.38
   3  -9  -5   20.67    2.22
   3   9  -5   24.85    2.38
   3 -10  -5   39.42    2.97
   3 -10  -5   41.80    3.30
  -3 -10  -5   41.29    3.47
  -3 -10  -5   47.35    2.97
   3 -10  -5   40.12    2.71
  -3 -10  -5   40.05    3.03
   3 -10  -5   38.80    3.01
   3  10  -5   40.21    2.97
   3 -11  -5   28.20    2.47
   3 -11  -5   31.94    2.87
  -3 -11  -5   31.76    3.00
  -3 -11  -5   29.37    2.32
   3 -11  -5   30.57    2.35
   3  11  -5   28.14    2.50
  -3 -11  -5   29.70    2.57
   3 -11  -5   28.73    2.56
   3 -12  -5   27.17    2.64
  -3 -12  -5   32.52    3.02
  -3 -12  -5   25.70    2.32
   3 -12  -5   30.69    2.54
   3 -12  -5   33.94    2.70
   3  12  -5   35.26    2.69
   3 -13  -5   29.69    2.67
  -3 -13   5   27.48    2.12
  -3 -13  -5   27.62    2.67
  -3 -13  -5   23.13    2.13
   3 -13  -5   25.47    2.23
   3 -13  -5   29.03    2.39
   3  13  -5   27.33    2.26
   3 -14  -5   18.09    1.79
   3 -14  -5   21.83    2.23
  -3 -14   5   22.47    1.73
  -3 -14  -5   22.20    2.26
  -3  14  -5   21.42    1.89
   3  14  -5   20.66    1.88
  -3 -14  -5   19.92    1.88
   3 -14  -5   22.52    1.99
  -3 -15  -5   31.98    2.15
   3 -15  -5   30.40    2.09
   3 -15  -5   29.63    2.37
   3  15  -5   34.22    2.23
  -3  15  -5   32.99    2.11
   3 -15  -5   29.47    2.09
   3 -16  -5    7.02    1.11
  -3  16  -5    9.18    1.04
   3 -16   5   10.58    1.04
  -3 -16   5    8.36    0.93
   3  16  -5    7.74    0.99
   3 -17  -5   23.40    1.65
   3   0  -6    0.13    0.66
  -3   0  -6    0.17    0.63
   3   0  -6   -0.73    0.96
  -3   0  -6    0.03    0.72
   3   0  -6    0.61    0.79
   3  -1  -6   18.52    2.02
   3   1  -6   21.26    2.21
   3   1  -6   19.39    2.20
   3  -1  -6   20.19    2.19
  -3   1  -6   16.61    2.14
  -3  -1  -6   15.59    2.10
  -3  -1  -6   16.85    1.82
   3  -1  -6   18.08    1.89
  -3   1  -6   17.88    1.91
   3   1  -6   17.24    1.84
  -3  -2  -6   50.87    3.10
   3  -2  -6   53.92    3.16
  -3   2  -6   48.19    3.02
   3   2  -6   43.16    2.88
   3  -2  -6   47.47    3.30
   3   2  -6   51.54    3.50
  -3  -2  -6   45.10    3.39
  -3   2  -6   47.11    3.51
   3  -2  -6   44.50    3.07
   3   2  -6   47.02    3.17
  -3  -3  -6    2.24    0.81
   3  -3  -6    2.07    0.82
   3  -3  -6    2.00    0.91
  -3  -3  -6    1.38    0.89
  -3   3  -6    1.43    0.74
   3   3  -6    2.64    0.96
   3   3  -6    1.88    0.85
  -3   3  -6    3.05    0.90
   3   3  -6    3.47    1.05
   3  -3  -6    1.79    0.84
  -3  -4  -6    0.91    0.73
   3  -4  -6    0.02    0.61
  -3  -4  -6    0.19    0.68
   3   4  -6    0.87    0.62
   3  -4  -6    2.38    0.86
  -3   4  -6    0.60    0.69
  -3   4  -6    0.64    0.58
   3   4  -6   -0.29    0.66
   3  -4  -6    0.80    0.69
   3   4  -6    0.59    0.65
   3  -5  -6   50.74    3.25
   3   5  -6   45.16    3.14
  -3  -5  -6   46.16    3.25
  -3   5  -6   45.98    3.32
   3  -5  -6   45.45    3.13
  -3   5  -6   46.16    2.98
   3   5  -6   46.39    3.05
  -3  -5  -6   48.67    3.02
   3  -5  -6   47.02    2.91
   3  -6  -6   32.90    2.52
   3   6  -6   36.20    2.73
  -3   6  -6   31.75    2.67
  -3  -6  -6   29.72    2.53
   3  -6  -6   33.95    2.70
  -3   6  -6   31.94    2.54
   3   6  -6   31.04    2.49
  -3  -6  -6   33.37    2.52
   3  -6  -6   32.00    2.42
   3   7  -6   14.16    1.68
  -3  -7  -6   15.11    1.77
  -3   7  -6   15.99    1.81
   3  -7  -6   15.01    1.68
   3  -7  -6   17.10    1.96
  -3   7  -6   14.33    1.72
   3   7  -6   15.27    1.82
  -3  -7  -6   14.50    1.69
   3  -7  -6   14.92    1.65
   3   8  -6   12.30    1.58
   3  -8  -6   12.33    1.70
  -3   8  -6   13.73    1.66
  -3  -8  -6   12.64    1.55
   3  -8  -6   12.58    1.55
   3   9  -6   10.20    1.42
   3  -9  -6   11.22    1.52
   3  -9  -6   10.51    1.36
  -3   9  -6   13.23    1.61
  -3  -9  -6   13.04    1.54
  -3  10  -6   11.11    1.42
   3  10  -6   11.74    1.47
   3 -10  -6   10.12    1.38
   3 -10  -6    9.68    1.29
  -3 -10  -6   12.17    1.44
   3 -11  -6    1.29    0.66
  -3  11  -6    0.93    0.58
   3  11  -6    0.57    0.61
   3 -12  -6    3.63    0.88
  -3  12  -6    3.80    0.76
   3  12  -6    4.72    0.90
  -3 -12   6    4.56    0.90
  -3 -13   6   12.77    1.20
   3 -13  -6   13.85    1.37
  -3  13  -6   14.04    1.31
   3  13  -6   13.49    1.33
  -3  14  -6    3.17    0.63
   3  14  -6    3.16    0.65
   3 -14  -6    2.17    0.56
  -3   0  -7    0.53    0.59
   3   0  -7    0.28    0.58
   3   0  -7    0.23    0.66
  -3   0  -7   -0.17    0.70
   3   0  -7   -0.55    0.68
  -3   1  -7    2.96    0.86
   3   1  -7    3.20    0.89
  -3  -1  -7    3.38    0.91
   3  -1  -7    2.40    0.79
  -3   1  -7    1.43    0.74
   3   1  -7    3.26    0.92
   3  -1  -7    3.00    0.91
  -3  -1  -7    3.84    1.06
   3  -1  -7    3.02    0.86
   3   1  -7    3.11    0.92
   3   2  -7    5.13    1.16
   3  -2  -7    4.54    0.94
   3   2  -7    6.19    1.09
  -3  -2  -7    6.20    1.11
   3  -2  -7    5.42    1.04
  -3   2  -7    5.51    1.07
   3  -2  -7    5.70    1.18
  -3  -2  -7    5.61    1.27
   3   2  -7    5.96    1.16
  -3   2  -7    6.18    1.28
   3   3  -7   10.66    1.46
   3  -3  -7   11.83    1.50
   3  -3  -7   10.32    1.35
  -3   3  -7   13.39    1.54
   3   3  -7   11.73    1.43
  -3  -3  -7   12.88    1.47
   3  -3  -7   10.79    1.50
   3   3  -7   11.30    1.61
  -3   3  -7   11.59    1.63
  -3  -3  -7   12.33    1.68
   3   4  -7    5.96    1.14
   3  -4  -7    6.87    1.18
  -3   4  -7    6.44    1.11
  -3  -4  -7    6.38    1.08
   3   4  -7    6.50    1.11
   3  -4  -7    5.31    1.04
   3   4  -7    6.69    1.23
   3  -4  -7    5.52    1.10
  -3  -4  -7    5.35    1.15
  -3   4  -7    5.59    1.21
   3   5  -7    3.82    0.97
   3  -5  -7    4.42    1.01
   3  -5  -7    3.19    0.90
   3   5  -7    3.89    0.93
   3   5  -7    3.59    0.88
  -3   5  -7    4.13    0.97
  -3  -5  -7    2.58    0.81
  -3   5  -7    3.09    0.81
  -3  -5  -7    4.36    0.95
   3  -5  -7    3.51    0.82
  -3   6  -7   34.44    2.24
   3   6  -7   34.26    2.25
  -3  -6  -7   36.94    2.28
   3  -6  -7   35.85    2.26
   3   6  -7   34.88    2.38
  -3  -6  -7   34.23    2.34
  -3   6  -7   34.28    2.39
   3  -6  -7   35.48    2.32
   3   6  -7   40.74    2.60
   3  -6  -7   36.92    2.45
   3   7  -7    7.82    1.16
   3  -7  -7    6.75    1.09
  -3  -7  -7    7.35    1.09
   3  -7  -7    7.39    1.05
   3  -7  -7    8.57    1.12
   3   7  -7    7.72    1.09
  -3   7  -7    7.84    1.09
   3   7  -7    6.95    1.06
  -3   7  -7    7.36    1.07
  -3  -7  -7    8.30    1.12
   3  -8  -7    7.66    1.04
  -3  -8  -7   10.80    1.22
   3  -8  -7    8.17    1.17
  -3   8  -7    9.98    1.15
   3   8  -7    9.10    1.14
   3   8  -7   10.86    1.32
  -3  -9  -7    0.80    0.50
   3  -9  -7    2.52    0.62
  -3   9  -7    2.30    0.61
   3   9  -7    1.94    0.63
   3   9  -7    1.79    0.63
   3  -9  -7    2.07    0.63
  -3  10  -7    2.78    0.58
   3  10  -7    3.21    0.65
   3  10  -7    4.24    0.81
   3 -10  -7    2.65    0.62
  -3  11  -7    2.35    0.49
   3  11  -7    2.59    0.55
  -3 -11   7    3.38    0.60
   3  11  -7    4.44    0.75
   3  12  -7    7.86    0.84
   3   0  -8    0.24    0.39
  -3   0  -8    0.02    0.42
   3   0  -8   -0.17    0.44
   3   0  -8    0.00    0.39
  -3   0  -8    0.00    0.36
   3   1  -8    1.40    0.50
   3  -1  -8    0.76    0.44
  -3  -1  -8    0.36    0.47
  -3   1  -8    0.28    0.45
   3  -1  -8    1.07    0.55
   3   1  -8    1.18    0.57
  -3   1  -8    0.46    0.38
   3   1  -8    0.83    0.47
  -3  -1  -8    1.02    0.50
   3  -1  -8    0.14    0.42
   3  -2  -8    1.64    0.51
   3   2  -8    2.99    0.70
  -3   2  -8    1.69    0.52
   3   2  -8    2.30    0.61
  -3  -2  -8    2.35    0.59
   3  -2  -8    2.06    0.53
  -3  -2  -8    2.14    0.63
  -3   2  -8    1.82    0.61
   3  -2  -8    1.88    0.56
   3   2  -8    1.52    0.60
   3  -3  -8    4.24    0.69
  -3   3  -8    4.78    0.70
   3   3  -8    4.51    0.73
  -3  -3  -8    4.07    0.67
   3  -3  -8    5.10    0.75
  -3   3  -8    5.71    0.89
  -3  -3  -8    5.98    0.88
   3   3  -8    5.63    0.82
   3  -3  -8    4.70    0.77
   3   3  -8    5.57    0.88
   3  -4  -8    5.18    0.74
  -3   4  -8    5.45    0.74
  -3  -4  -8    5.57    0.73
   3  -4  -8    4.95    0.70
   3   4  -8    4.76    0.71
  -3  -4  -8    5.03    0.77
  -3   4  -8    4.36    0.76
   3   4  -8    5.82    0.82
   3   4  -8    4.84    0.79
   3  -4  -8    5.30    0.79
  -3  -5  -8    7.89    0.87
  -3   5  -8    7.64    0.88
   3  -5  -8    6.38    0.78
   3   5  -8    6.39    0.80
   3   5  -8    7.46    0.81
  -3  -5  -8    5.60    0.70
   3  -5  -8    5.94    0.70
  -3   5  -8    6.60    0.76
   3   5  -8    7.48    0.89
   3   6  -8    9.19    0.91
  -4   0   0  713.83   12.17
   4   0   0  698.33   11.28
  -4   1   0 2049.19   20.46
  -4  -1   0 2015.71   20.46
   4   1   0 1992.63   19.18
  -4   2   0   73.92    4.02
  -4  -2   0   78.39    3.56
   4  -2   0   75.47    3.74
   4   2   0   70.75    3.67
  -4   3   0    0.50    0.72
   4  -3   0    0.68    0.64
   4   3   0    0.62    0.41
  -4   4   0 1591.64   19.53
  -4  -4   0 1586.87   16.32
   4  -4   0 1574.20   17.16
   4   4   0 1550.71   17.49
  -4   5   0  638.43   12.91
   4  -5   0  615.38   10.78
   4   5   0  614.44   11.02
  -4  -5   0  636.75   10.54
   4  -6   0  957.26   14.80
  -4  -6   0  916.49   15.76
  -4   6   0  952.65   16.47
   4  -6   0  935.52   13.28
   4   6   0  916.55   13.45
  -4  -6   0  962.69   13.33
  -4   7   0  433.71   11.75
  -4  -7   0  413.62   11.33
   4  -7   0  420.38   10.26
  -4  -7   0  441.81    9.26
  -4  -8   0    7.50    1.41
  -4  -8   0   10.07    2.17
  -4   8   0    8.12    1.73
   4  -8   0    6.34    1.25
  -4   9   0  118.30    6.85
   4  -9   0  114.13    5.84
  -4  -9   0  109.17    6.62
   4 -10   0   27.40    2.98
  -4 -10   0   29.78    3.94
   4 -10   0   25.73    2.43
  -4  10   0   29.96    3.60
   4 -11   0   97.54    4.32
   4 -11   0  102.74    4.72
   4 -11   0  102.91    5.03
  -4 -11   0  102.53    7.36
  -4 -11   0  105.74    4.65
  -4 -11   0  101.71    4.20
  -4  11   0  103.54    7.08
   4 -12   0  308.43    8.46
  -4 -12   0  302.57    8.11
  -4 -12   0  299.15    7.39
  -4 -12   0  284.40   12.70
  -4  12   0  304.49   12.81
   4 -12   0  310.00    6.72
   4 -13   0   18.18    2.16
  -4 -13   0   14.39    1.55
   4 -13   0   17.09    1.69
  -4 -13   0   15.15    1.78
  -4 -13   0   14.95    1.95
  -4 -13   0   14.18    3.24
  -4  13   0    8.84    2.41
  -4 -14   0   21.47    2.28
  -4 -14   0   19.44    2.02
   4 -14   0   22.23    2.44
  -4 -14   0   17.76    1.75
   4 -14   0   18.11    1.76
  -4 -15   0   57.79    3.67
  -4 -15   0   57.85    3.42
   4 -15   0   61.03    3.93
  -4 -15   0   56.45    3.13
   4 -15   0   61.39    3.28
  -4 -16   0   18.51    2.05
  -4 -16   0   15.88    1.79
  -4 -16   0   17.59    1.78
   4 -16   0   18.36    1.85
   4 -16   0   16.03    2.01
  -4 -17   0    0.40    0.51
   4 -17   0    1.35    0.68
  -4 -18   0    5.69    0.96
   4 -18   0    5.43    0.99
  -4 -19   0   11.00    1.19
   4 -19   0   10.34    1.18
   4 -20   0    1.65    0.45
   4  21   0    5.47    0.96
  -4   0  -1 2079.09   10.25
  -4   0  -1 1957.00   21.57
  -4   0   1 2026.36   18.76
   4   0   1 1978.54   18.68
  -4   0   1 2055.71   20.14
  -4  -1  -1  154.97    3.84
  -4   1  -1  158.10    6.16
  -4   1   1  153.75    5.27
  -4  -1  -1  151.09    6.01
   4  -1   1  162.28    5.32
   4   1   1  156.32    5.26
  -4  -1   1  161.47    5.70
  -4  -2  -1  549.06    8.39
  -4   2  -1  571.42   11.86
  -4   2   1  580.81   10.31
   4  -2   1  580.22   10.05
   4   2   1  558.60   10.01
  -4  -2   1  576.93   10.91
  -4  -3  -1   27.45    2.17
  -4   3  -1   26.50    2.56
  -4   3   1   28.11    2.35
   4  -3   1   26.80    2.21
   4   3   1   26.80    2.25
  -4  -3  -1   35.23    2.08
  -4  -3   1   27.28    2.42
  -4  -4  -1  186.13    6.03
  -4   4   1  183.81    6.29
  -4   4  -1  185.22    7.07
   4  -4   1  175.66    5.64
   4   4   1  181.96    5.83
  -4  -4   1  184.38    6.40
  -4  -4  -1  199.65    4.76
   4  -5  -1  829.52   14.59
  -4  -5  -1  816.26   13.80
  -4   5   1  856.26   14.21
  -4   5  -1  833.09   15.45
   4  -5   1  841.10   12.37
   4   5   1  827.42   12.48
  -4  -5   1  809.86   13.85
  -4  -5  -1  877.79    9.67
   4  -6  -1  563.00   12.52
  -4  -6  -1  529.27   12.05
  -4   6   1  545.73   12.04
  -4   6  -1  567.88   13.22
   4  -6   1  569.58   10.38
   4   6   1  557.20   10.49
  -4  -6   1  538.61   11.64
   4  -7   1  350.50    8.47
  -4  -7  -1  338.90   10.30
   4  -7  -1  354.82   10.33
  -4   7   1  344.52   10.14
  -4   7  -1  357.85   11.02
   4  -7   1  368.25    8.37
   4   7   1  361.71    8.40
  -4  -7   1  352.02    9.77
  -4   8   1  447.36   12.22
  -4   8  -1  427.59   12.70
  -4  -8  -1  422.98   12.34
   4  -8  -1  442.98   12.14
  -4  -8   1  422.40   11.02
  -4  -9   1   11.44    2.06
   4  -9  -1    9.32    1.93
  -4  -9   1    8.62    2.16
  -4  -9  -1    8.58    2.19
   4  -9  -1   15.10    2.19
  -4   9   1    9.32    1.93
  -4   9  -1   10.27    2.15
  -4 -10  -1   15.64    1.84
  -4 -10   1   17.13    1.75
  -4  10   1   16.98    2.74
  -4  10  -1   15.69    2.59
   4 -10  -1   15.46    2.61
   4 -10   1   15.58    1.90
   4 -10  -1   16.64    2.03
   4 -10  -1   14.15    1.64
   4 -10  -1   17.40    2.01
  -4 -10  -1   14.95    1.65
  -4 -10   1   15.93    2.61
  -4 -10   1   13.19    2.64
  -4 -10  -1   17.55    3.15
   4 -10  -1   15.10    2.28
  -4 -11  -1   17.02    1.83
  -4 -11   1   14.62    1.68
  -4 -11  -1   16.46    1.99
  -4 -11   1   14.30    1.75
   4 -11  -1   15.63    1.85
   4 -11  -1   16.18    2.05
   4 -11   1   15.88    2.05
   4 -11  -1   17.66    2.11
   4 -11  -1   13.56    2.43
  -4  11   1   20.76    3.04
  -4  11  -1   18.26    3.07
  -4 -11   1   13.94    2.87
  -4 -11  -1   10.85    2.54
  -4 -12  -1   52.47    2.93
   4 -12  -1   54.63    2.98
  -4 -12   1   53.25    2.80
   4 -12   1   52.61    2.80
   4 -12  -1   50.97    3.37
   4 -12  -1   52.42    3.73
  -4  12   1   46.38    4.75
  -4  12  -1   49.66    5.29
  -4 -12  -1   51.81    5.45
   4 -12  -1   36.31    3.95
  -4 -12   1   52.47    5.47
  -4 -12  -1   54.50    3.29
  -4 -12   1   53.43    3.35
  -4 -12  -1   51.53    3.50
  -4 -12   1   51.59    3.11
  -4 -13  -1   15.82    2.03
   4 -13  -1   16.78    2.06
   4 -13  -1   14.49    2.10
   4 -13   1   14.55    1.57
  -4 -13  -1   15.19    1.66
   4 -13  -1   15.81    1.69
  -4 -13   1   15.89    1.61
  -4 -13   1   24.53    3.82
  -4 -13  -1    9.29    2.58
  -4 -13  -1   13.72    1.76
  -4 -13   1   17.82    1.97
  -4 -13   1   14.60    1.71
   4  13  -1   12.98    3.13
  -4  13   1    7.84    2.06
  -4  13  -1   12.64    2.81
  -4 -14   1   51.68    3.38
  -4 -14  -1   46.52    3.46
  -4 -14   1   49.42    3.12
  -4 -14  -1   48.45    3.19
  -4 -14  -1   50.19    3.01
   4 -14  -1   48.87    2.96
  -4 -14   1   47.78    2.79
   4 -14   1   49.22    2.86
   4 -14  -1   46.14    3.66
  -4 -15   1  306.96    7.61
  -4 -15  -1  301.50    8.63
  -4 -15  -1  298.78    7.81
  -4 -15  -1  314.31    7.59
  -4 -15   1  311.59    7.10
   4 -15  -1  317.21    7.60
   4 -15   1  322.64    7.30
   4 -15  -1  301.11    9.20
  -4 -16  -1   67.38    3.99
  -4 -16   1   69.27    3.51
  -4 -16  -1   67.68    3.58
   4 -16  -1   64.11    4.18
   4 -16  -1   68.03    3.50
  -4 -16   1   71.88    3.43
   4 -16   1   69.87    3.41
  -4 -16  -1   67.22    3.47
   4 -17  -1   48.94    3.47
  -4 -17   1   50.53    2.78
   4 -17   1   49.84    2.79
  -4 -17  -1   44.96    2.73
   4 -17  -1   53.12    2.98
  -4 -17  -1   46.47    3.10
   4 -18  -1    8.59    1.43
  -4 -18  -1    9.36    1.21
   4 -18  -1    9.97    1.29
  -4 -18   1   12.69    1.37
   4 -18   1   12.47    1.33
  -4 -19  -1    0.59    0.42
   4 -19  -1   -0.05    0.43
  -4 -19   1    0.01    0.37
   4 -19   1    0.77    0.50
   4 -19  -1    0.39    0.54
   4 -20  -1   24.80    1.47
   4 -20   1   26.23    1.49
   4   0   2  521.94   10.61
  -4   0   2  504.69   11.25
  -4   0  -2  517.30   12.18
   4  -1   2  257.92    7.50
   4   1   2  255.22    7.47
  -4   1  -2  260.21    8.63
   4   1  -2  276.75    5.35
  -4  -1   2  253.43    8.14
  -4   1   2  251.24    7.87
   4  -2   2   21.14    2.29
   4   2   2   22.55    2.33
  -4   2  -2   22.84    2.64
  -4   2   2   19.87    1.64
  -4  -2  -2   28.92    2.04
  -4   2   2   25.55    2.59
  -4  -2   2   28.82    2.82
   4   3   2  195.10    6.65
   4  -3   2  190.31    6.44
  -4   3  -2  196.11    7.68
  -4   3   2  194.00    5.46
   4  -3  -2  204.04    7.41
  -4  -3  -2  201.89    5.85
  -4   3   2  184.52    6.79
  -4  -3   2  198.84    7.47
   4  -4   2  229.37    7.07
   4   4   2  226.64    7.17
  -4   4  -2  218.42    8.21
  -4   4   2  233.49    6.42
   4  -4  -2  230.18    8.20
  -4  -4  -2  218.49    6.85
  -4  -4   2  223.13    8.10
  -4   4   2  209.60    7.34
   4  -5   2  220.64    6.97
   4   5   2  234.83    7.31
  -4   5   2  237.11    6.90
  -4   5  -2  225.00    8.58
  -4  -5  -2  217.29    7.49
   4  -5  -2  220.60    8.27
  -4  -5   2  225.00    8.34
   4  -6   2  163.88    5.96
   4   6   2  166.01    6.12
  -4   6   2  169.85    6.31
  -4   6  -2  159.69    7.53
  -4  -6  -2  156.99    6.85
   4  -6  -2  164.22    7.46
  -4  -6   2  168.94    7.47
   4  -7   2  100.90    4.74
   4   7   2   99.26    4.74
  -4  -7  -2   92.91    5.71
   4  -7  -2   93.61    5.89
  -4   7   2   97.62    5.15
  -4   7  -2   92.50    6.03
  -4  -7   2   91.89    5.76
  -4  -8  -2   72.18    5.41
   4  -8  -2   73.68    5.41
  -4  -8   2   70.38    5.15
  -4   8   2   81.62    4.95
  -4   8  -2   70.59    5.57
  -4   9   2  802.68   16.76
  -4   9  -2  749.71   18.62
   4  -9  -2  739.49   17.88
  -4  -9  -2  714.13   17.66
   4  -9  -2  766.88   11.60
   4  -9  -2  734.09   12.93
  -4  -9  -2  766.83   11.84
  -4  -9   2  753.65   17.37
  -4  -9  -2  760.99   12.69
  -4 -10  -2   16.99    2.01
  -4  10  -2   12.01    2.72
   4 -10  -2   19.49    3.27
   4 -10   2   14.37    1.87
   4 -10  -2   16.02    1.95
   4 -10  -2   17.22    1.90
   4 -10  -2   20.17    2.32
  -4 -10  -2   18.10    1.94
  -4 -10   2   14.32    2.69
  -4 -10  -2   15.35    3.33
  -4 -11   2    8.45    2.23
  -4 -11   2    6.00    1.15
  -4 -11  -2    4.84    1.11
  -4 -11  -2    5.50    1.31
   4 -11  -2    6.60    1.35
   4 -11  -2    6.09    1.37
  -4 -11  -2    4.61    0.97
   4 -11  -2    4.42    1.01
   4 -11  -2    5.09    1.67
  -4 -11   2    0.05    0.82
  -4 -11  -2    6.64    2.05
   4  11  -2    5.60    2.22
  -4  11  -2    6.40    2.01
  -4 -12   2   60.73    3.48
  -4 -12  -2   59.07    3.94
   4 -12  -2   62.25    3.75
   4 -12  -2   58.24    4.06
  -4 -12  -2   59.77    3.30
   4 -12  -2   58.65    3.26
  -4 -12  -2   54.00    5.46
   4 -12  -2   45.97    4.87
  -4 -12   2   54.75    5.77
   4  12  -2   54.07    5.33
  -4  12  -2   49.73    5.34
  -4 -12   2   59.02    5.35
  -4 -12  -2   61.47    3.69
   4 -13  -2   24.14    2.17
  -4 -13  -2   20.95    2.03
   4 -13  -2   23.82    2.70
   4 -13  -2   22.13    2.35
  -4 -13  -2   20.24    2.41
  -4 -13   2   20.75    2.10
   4 -13  -2   29.38    4.43
  -4 -13  -2   19.72    2.15
   4 -14  -2   39.56    3.47
  -4 -14   2   43.18    2.66
  -4 -14  -2   40.95    2.83
   4 -14  -2   43.85    2.91
   4 -14   2   44.55    2.74
  -4 -14   2   39.64    2.80
  -4 -14  -2   37.66    3.23
  -4 -14  -2   40.70    3.04
   4 -14  -2   36.99    3.05
  -4 -15  -2   13.80    1.84
  -4 -15  -2   11.91    1.89
   4 -15  -2   12.95    2.10
   4 -15  -2   12.79    1.90
   4 -15  -2   12.31    1.59
  -4 -15   2   13.87    1.66
   4 -15   2   12.55    1.50
  -4 -15  -2   12.78    1.65
  -4 -15   2   15.28    1.62
  -4 -16  -2    1.65    0.90
   4 -16  -2    3.42    1.17
  -4 -16   2    2.39    0.90
  -4 -16  -2    1.73    0.77
   4 -16  -2    2.36    0.75
  -4 -16  -2    0.56    0.59
  -4 -16   2    2.49    0.76
   4 -16   2    2.00    0.70
  -4 -17  -2    2.40    0.83
   4 -17  -2    2.58    0.81
  -4 -17   2    2.03    0.60
   4 -17   2    2.26    0.72
   4 -17  -2    2.08    1.01
  -4 -17  -2    1.27    0.76
  -4 -18  -2    2.28    0.66
   4 -18  -2    2.01    0.57
  -4 -18   2    2.72    0.66
   4 -18   2    3.00    0.68
   4 -18  -2    1.95    0.78
  -4 -18  -2    3.13    0.88
   4 -19  -2    6.83    1.15
   4  19   2    5.49    1.05
   4  19  -2    7.20    1.19
   4 -19  -2    4.29    0.73
   4 -19   2    7.00    0.88
   4  20  -2    0.77    0.50
   4   0   3  858.11   15.51
   4   0  -3  904.40   15.86
  -4   0   3  854.65   16.81
   4  -1   3  649.13   13.44
   4   1   3  641.08   13.40
  -4   1  -3  605.91   14.31
   4  -1  -3  665.96   14.00
   4   1  -3  646.41   12.94
  -4  -1   3  618.70   14.53
  -4   1   3  616.21   14.12
   4  -2   3  799.11   14.97
   4   2   3  790.68   14.90
  -4   2  -3  748.75   16.12
   4   2  -3  806.70   14.21
   4  -2  -3  825.72   16.07
  -4   2   3  771.02   15.69
  -4  -2   3  783.66   16.52
   4  -3   3  177.78    7.04
   4   3   3  189.20    7.35
  -4   3  -3  174.91    7.87
   4   3  -3  167.82    5.89
   4  -3  -3  179.83    7.77
  -4   3   3  182.46    7.59
  -4  -3   3  175.87    7.98
   4  -4   3   68.52    4.50
   4   4   3   68.80    4.48
  -4   4  -3   65.06    4.96
   4   4  -3   67.21    4.13
   4  -4  -3   64.52    4.89
  -4   4   3   61.42    4.42
  -4  -4   3   63.25    4.91
   4  -5   3  264.35    8.69
   4   5   3  269.87    8.94
  -4   5  -3  264.99   10.14
   4   5  -3  274.59    8.91
  -4  -5  -3  280.70    9.05
   4  -5  -3  293.08   10.64
  -4  -5   3  257.81   10.19
  -4   5   3  262.03    9.10
   4  -6   3   51.75    3.96
   4   6   3   53.64    4.02
  -4  -6  -3   49.00    4.12
   4  -6  -3   48.48    4.53
   4   6  -3   50.78    4.09
  -4   6  -3   49.99    4.60
  -4   6   3   47.71    3.92
  -4  -6   3   44.29    4.32
  -4  -7  -3  235.18    7.14
   4  -7  -3  234.04    6.74
   4  -7  -3  237.81    6.38
   4  -7  -3  233.03    7.25
   4  -7   3  241.21    8.22
   4   7   3  245.89    8.42
  -4  -7  -3  244.25    9.73
   4  -7  -3  245.85   10.46
  -4   7   3  233.20    8.79
  -4  -7   3  235.19   10.28
  -4  -7  -3  249.74    7.08
   4   7  -3  227.87    9.22
  -4   7  -3  252.02   10.51
   4  -8  -3   93.62    4.40
   4  -8  -3   93.52    4.19
   4  -8  -3   94.86    4.81
  -4  -8  -3   93.62    4.70
   4  -8  -3   90.12    6.57
  -4  -8  -3   93.33    6.42
   4   8  -3   92.13    6.31
  -4   8  -3   93.38    6.68
  -4  -8  -3   97.26    4.57
  -4  -8   3   85.84    6.42
  -4  -9   3   67.88    5.92
  -4  -9  -3   62.63    3.73
  -4  -9  -3   61.86    3.30
   4  -9  -3   65.35    3.40
   4  -9  -3   63.20    3.55
   4  -9  -3   58.80    3.94
  -4  -9  -3   61.80    3.93
   4  -9  -3   57.94    5.41
  -4  -9  -3   45.90    4.70
  -4  -9  -3   67.53    3.19
   4   9  -3   63.41    5.73
  -4   9  -3   73.98    6.28
  -4 -10   3   69.87    6.03
  -4 -10  -3   75.00    4.17
   4 -10  -3   72.75    3.93
   4 -10  -3   75.03    4.53
   4  10  -3   67.31    5.93
  -4  10  -3   69.27    6.37
   4 -10  -3   68.59    6.22
  -4 -10  -3   64.85    5.75
  -4 -10  -3   69.16    4.30
  -4 -10  -3   72.64    3.66
   4 -10  -3   69.66    3.61
  -4 -11   3  135.72    8.75
  -4 -11  -3  133.00    5.64
   4 -11  -3  147.65    5.73
   4 -11  -3  145.29    6.49
   4  11  -3  130.39    8.56
  -4  11  -3  147.26    9.32
   4 -11  -3  141.62    9.09
  -4 -11  -3  137.43    8.99
  -4 -11  -3  141.44    6.24
  -4 -11  -3  140.27    5.17
   4 -11  -3  154.51    5.46
   4 -12  -3    8.82    1.60
   4 -12  -3    5.68    1.50
  -4 -12  -3    7.21    1.57
  -4 -12  -3    7.77    1.28
   4 -12  -3    7.99    1.30
  -4 -12  -3    8.26    1.54
  -4 -12   3    7.87    1.41
   4 -13  -3   44.62    3.71
  -4 -13  -3   45.65    3.67
  -4 -13   3   43.05    2.97
  -4 -13  -3   42.79    3.25
  -4 -13  -3   48.74    3.12
   4 -13  -3   48.86    3.15
   4 -13  -3   49.54    3.46
   4 -14  -3   43.86    3.66
  -4 -14  -3   48.78    3.69
  -4 -14   3   50.80    3.12
  -4 -14  -3   42.30    3.15
  -4 -14  -3   46.34    3.04
   4 -14  -3   46.66    3.01
   4 -14  -3   49.32    3.45
   4 -15  -3   63.29    4.27
  -4 -15   3   62.17    3.26
  -4 -15  -3   62.01    3.99
  -4 -15  -3   65.94    3.70
  -4 -15  -3   60.98    3.33
   4 -15  -3   64.24    3.40
   4 -15   3   70.66    3.28
  -4 -15   3   70.52    3.29
   4 -15  -3   67.25    3.91
   4 -16   3   62.98    2.94
  -4 -16  -3   62.04    3.20
   4 -16  -3   61.55    3.17
  -4 -16   3   68.33    3.08
   4 -16  -3   61.37    3.98
  -4 -16   3   62.65    3.00
  -4 -16  -3   60.86    3.79
  -4 -17   3   37.20    2.12
  -4 -17  -3   34.75    2.21
   4 -17  -3   38.88    2.34
   4 -17   3   39.65    2.18
   4 -17  -3   32.73    2.76
  -4 -17  -3   38.48    2.74
   4 -18  -3    7.60    0.97
  -4 -18  -3    7.78    0.96
   4 -18   3    9.45    0.99
  -4 -18  -3    8.65    1.17
   4 -18  -3    8.82    1.36
   4  19  -3   13.93    1.38
   4 -19  -3   12.75    1.41
   4   0  -4   57.32    3.05
   4   0  -4   57.94    3.25
   4   0   4   58.87    4.66
   4   0  -4   54.72    4.44
  -4   0   4   52.02    4.71
   4   1  -4  196.91    5.61
   4  -1  -4  188.40    5.49
   4  -1   4  193.82    8.57
   4   1   4  189.27    8.45
   4  -1  -4  208.76    6.10
   4   1  -4  200.12    5.97
   4  -1  -4  189.68    8.37
   4   1  -4  183.50    7.59
  -4   1   4  185.22    8.73
  -4  -1   4  191.53    9.12
   4  -2  -4   43.93    2.72
   4  -2   4   44.80    4.29
   4   2   4   49.08    4.29
   4  -2  -4   41.73    4.02
  -4   2   4   44.07    4.28
  -4  -2   4   41.58    4.32
  -4   2  -4   39.95    4.10
   4  -2  -4   48.87    2.98
   4   2  -4   45.52    2.89
  -4   3   4   37.79    3.84
  -4  -3   4   38.50    4.21
   4  -3   4   47.06    4.35
   4   3   4   45.81    4.22
   4  -3  -4   46.05    3.00
   4   3  -4   44.76    2.99
   4  -3  -4   43.42    2.74
   4  -3  -4   45.47    4.40
   4  -3  -4   52.53    3.08
   4   3  -4   48.82    2.99
  -4   3  -4   46.35    4.58
  -4   4  -4   -1.17    1.54
   4  -4  -4    4.22    1.06
   4  -4  -4    2.02    1.28
   4   4  -4    3.97    0.96
   4  -4  -4    4.50    0.99
   4  -4  -4    3.12    0.81
  -4  -4  -4    3.84    1.04
   4   4  -4    3.78    0.99
   4  -4  -4    2.57    0.81
   4  -4   4   -1.65    1.79
   4   4   4    8.52    1.82
  -4   4   4    3.62    1.42
  -4  -4   4    8.57    2.03
  -4   5  -4  168.13    8.66
   4  -5  -4  183.62    9.41
   4  -5   4  180.40    8.31
   4   5   4  173.84    8.08
  -4  -5  -4  166.12    6.17
  -4  -5   4  181.12    9.63
  -4  -5  -4  171.02    6.29
   4  -5  -4  178.20    6.01
   4   5  -4  170.84    6.00
   4  -5  -4  179.32    5.71
   4  -5  -4  165.69    6.01
   4  -5  -4  183.84    5.71
   4   5  -4  175.09    5.61
   4   5  -4  175.35    5.25
  -4  -6  -4  112.13    4.50
   4  -6  -4  104.78    4.36
  -4   6  -4  115.34    7.45
   4  -6  -4  117.09    7.74
   4  -6   4  105.98    6.31
   4   6   4  100.72    6.24
  -4  -6  -4  100.31    4.93
  -4  -6   4   94.36    7.14
  -4  -6  -4  101.38    5.01
   4  -6  -4  103.50    4.70
   4   6  -4  103.39    4.83
   4  -6  -4  109.24    4.57
   4  -6  -4  100.09    4.87
   4  -6  -4  113.02    4.47
   4   6  -4  112.12    4.48
  -4  -6  -4  125.99    4.37
   4  -6  -4  111.31    4.02
  -4  -7  -4   28.42    2.37
   4  -7  -4   38.22    2.71
  -4   7  -4   36.49    4.51
   4  -7  -4   31.55    4.40
   4   7   4   33.05    3.61
   4  -7   4   33.69    3.58
  -4  -7  -4   31.62    2.82
  -4  -7   4   33.91    4.35
  -4  -7  -4   32.65    2.96
   4  -7  -4   31.42    2.65
   4   7  -4   32.24    2.77
   4  -7  -4   32.12    2.57
   4  -7  -4   29.51    2.77
   4   7  -4   35.48    2.53
   4  -7  -4   36.48    2.53
  -4  -7  -4   37.56    2.46
   4  -7  -4   30.42    2.18
  -4   8  -4   19.53    3.26
  -4  -8  -4   21.45    2.43
  -4  -8   4   21.92    3.56
   4  -8  -4   18.20    2.07
   4   8  -4   18.36    2.18
   4  -8  -4   19.54    2.08
   4  -8  -4   20.01    2.34
  -4  -8  -4   19.61    2.37
   4  -8  -4   27.60    4.01
  -4  -8  -4   18.00    1.74
   4  -8  -4   19.36    1.77
  -4  -8  -4   21.74    2.10
   4  -8  -4   19.70    2.02
  -4  -9   4   70.96    6.71
  -4  -9  -4   62.41    4.05
   4   9  -4   63.72    4.01
   4  -9  -4   70.25    3.93
   4  -9  -4   64.18    4.26
  -4  -9  -4   64.65    3.61
   4  -9  -4   67.31    3.73
   4  -9  -4   71.74    6.83
  -4  -9  -4   69.25    3.41
   4  -9  -4   66.46    3.29
  -4  -9  -4   63.97    4.25
  -4 -10  -4   33.47    2.65
   4 -10  -4   35.40    2.72
   4 -10  -4   35.88    3.28
   4 -10  -4   37.53    2.95
  -4 -10  -4   33.25    2.99
  -4 -10  -4   36.45    2.53
   4 -10  -4   34.54    2.40
  -4 -10  -4   35.10    3.25
   4 -11  -4   44.90    3.23
   4 -11  -4   44.68    3.65
  -4 -11  -4   44.42    3.46
  -4 -11  -4   44.21    3.60
  -4 -11  -4   45.48    3.08
   4 -11  -4   41.79    2.94
  -4 -12  -4    6.74    1.21
   4 -12  -4    6.62    1.25
   4 -12  -4    4.69    1.28
  -4 -12  -4    4.55    1.29
   4 -12  -4    3.85    1.27
   4 -13  -4   19.23    2.15
  -4 -13  -4   19.33    2.37
  -4 -13   4   15.24    1.81
  -4 -13  -4   17.04    1.87
   4 -13  -4   17.05    1.87
   4 -13  -4   19.05    2.43
  -4 -14  -4   13.28    1.95
   4 -14  -4   10.50    1.77
   4  14  -4   14.25    1.89
   4 -14  -4   13.93    1.81
  -4 -14   4   15.39    1.68
  -4 -14  -4   13.62    1.60
   4 -14  -4   13.48    1.58
  -4 -15  -4    4.81    1.21
   4 -15  -4    3.75    1.16
   4  15  -4    4.87    1.12
   4 -15  -4    4.94    1.16
   4 -15  -4    3.77    0.93
  -4 -15   4    4.18    0.93
  -4 -15  -4    3.66    0.82
   4 -16  -4    0.64    0.76
   4 -16  -4    1.73    0.63
  -4 -16  -4   -0.35    0.55
  -4 -16   4    1.20    0.47
   4 -16   4    0.25    0.38
   4  16  -4    0.01    0.65
  -4 -16  -4   -0.25    0.62
   4 -17  -4    3.25    0.85
   4  17  -4    3.84    0.86
  -4 -17  -4    2.49    0.75
   4 -17  -4    2.88    0.64
   4 -18  -4    3.58    0.79
   4  18  -4    2.95    0.65
   4   0  -5   17.10    1.87
   4   0   5   20.31    3.40
   4   0  -5   18.65    1.98
  -4   0  -5   16.28    1.67
   4   0  -5   17.32    1.68
   4   0  -5   18.84    2.06
   4   1  -5   62.28    3.62
   4  -1  -5   63.73    3.59
   4  -1   5   70.77    5.83
   4   1   5   63.19    5.48
   4   1  -5   66.17    3.64
   4  -1  -5   64.21    3.57
  -4  -1  -5   62.19    3.14
   4  -1  -5   61.93    3.11
  -4   1  -5   60.18    3.07
   4   1  -5   61.49    3.13
  -4   1   5   46.82    4.71
  -4  -1   5   61.45    5.81
   4  -1  -5   74.04    3.98
   4   1  -5   67.68    3.80
   4   2  -5   46.61    3.10
   4  -2  -5   44.42    3.04
   4  -2  -5   43.86    3.01
   4   2  -5   45.97    3.06
   4  -2   5   53.20    5.26
   4   2   5   44.78    4.63
  -4  -2  -5   48.36    2.81
   4  -2  -5   47.50    2.75
  -4   2  -5   45.11    2.72
   4   2  -5   46.94    2.77
  -4  -2   5   52.81    5.36
   4  -2  -5   50.07    3.28
   4   2  -5   51.41    3.36
   4  -3  -5  128.77    5.19
   4   3  -5  122.45    5.08
   4  -3  -5  136.69    5.24
   4  -3  -5  130.97    7.95
   4  -3   5  132.39    7.93
   4   3   5  133.46    7.98
  -4  -3  -5  142.02    4.81
   4  -3  -5  136.83    4.67
  -4   3  -5  132.97    4.65
   4   3  -5  125.86    4.57
   4  -3  -5  142.33    5.45
   4   3  -5  143.57    5.53
  -4  -3   5  113.92    8.03
  -4  -4   5   17.67    3.30
   4   4  -5   16.52    1.94
   4  -4  -5   15.54    1.88
   4  -4  -5   15.34    1.86
   4  -4  -5   15.96    3.14
   4  -4   5   14.51    2.95
   4   4   5   21.53    3.18
  -4  -4  -5   17.53    2.11
  -4  -4  -5   18.32    1.79
   4  -4  -5   17.07    1.72
  -4   4  -5   16.82    1.72
   4   4  -5   16.86    1.75
   4  -4  -5   18.13    2.01
   4   4  -5   18.78    2.04
  -4  -5   5   46.13    5.41
  -4  -5  -5   38.92    3.18
   4  -5  -5   34.54    2.75
   4   5  -5   31.63    2.68
   4  -5  -5   34.74    2.72
  -4   5  -5   33.06    2.43
   4   5  -5   35.72    2.55
  -4  -5  -5   35.69    2.48
   4  -5  -5   35.65    2.43
   4  -5  -5   32.84    4.39
   4  -5   5   38.41    4.66
   4   5   5   27.86    3.65
   4  -5  -5   33.13    2.62
   4   5  -5   34.76    2.75
   4  -6  -5   65.13    3.75
   4  -6  -5   63.80    3.85
  -4  -6  -5   59.73    4.01
  -4   6  -5   66.14    3.45
   4   6  -5   60.82    3.36
  -4  -6  -5   64.17    3.34
   4  -6  -5   63.78    3.25
   4   6  -5   58.42    3.63
   4  -6  -5   63.06    3.66
   4  -6  -5   62.51    3.52
  -4   6  -5   52.99    3.46
  -4  -6  -5   60.43    3.64
   4   6  -5   64.81    3.66
   4  -7  -5   19.79    2.13
   4  -7  -5   19.19    2.26
  -4  -7  -5   19.86    2.42
  -4   7  -5   19.04    1.92
  -4  -7  -5   21.90    1.99
   4  -7  -5   21.23    1.92
   4   7  -5   19.87    1.96
   4   7  -5   21.16    2.27
   4   7  -5   22.05    2.14
  -4   7  -5   17.54    1.97
  -4  -7  -5   22.32    2.19
   4  -7  -5   21.85    2.07
   4  -8  -5   33.93    2.97
  -4  -8  -5   32.33    3.07
  -4  -8  -5   32.45    2.39
   4  -8  -5   33.51    2.39
  -4   8  -5   33.15    2.49
   4   8  -5   32.64    2.50
   4   8  -5   34.33    2.83
   4  -8  -5   30.83    2.63
   4  -9  -5    8.11    1.45
   4   9  -5    9.55    1.57
   4  -9  -5    8.14    1.59
  -4  -9  -5    9.80    1.37
   4  -9  -5   10.81    1.40
  -4  -9  -5    9.78    1.80
  -4   9  -5    8.24    1.32
   4   9  -5    9.77    1.46
   4 -10  -5   13.43    1.92
   4 -10  -5   15.32    1.82
  -4 -10  -5   16.08    1.71
   4 -10  -5   14.19    1.59
  -4  10  -5   16.50    1.80
   4  10  -5   16.33    1.81
   4 -10  -5   14.09    1.84
   4  10  -5   16.49    1.98
  -4 -10  -5   13.24    2.03
   4 -11  -5   66.99    3.74
   4 -11  -5   63.56    4.00
  -4 -11  -5   61.39    4.08
  -4  11  -5   61.60    3.22
   4  11  -5   61.01    3.29
   4  11  -5   65.12    3.74
  -4 -11  -5   58.75    3.34
   4 -11  -5   62.68    3.43
   4  12  -5    1.75    0.78
   4 -12  -5    3.51    1.03
   4 -12  -5    1.55    0.94
   4 -12  -5    2.49    0.82
  -4 -12  -5    3.08    1.21
  -4  12  -5    1.95    0.75
   4  12  -5    2.67    0.89
   4 -13  -5   21.59    2.28
  -4 -13   5   21.91    1.89
  -4 -13  -5   20.17    2.22
  -4  13  -5   23.55    1.83
   4  13  -5   23.53    1.90
   4  13  -5   24.23    2.14
   4 -13  -5   26.83    2.23
   4 -14  -5   12.83    1.51
   4 -14  -5   12.29    1.61
  -4 -14   5   13.02    1.34
  -4  14  -5   11.71    1.22
   4  14  -5   10.53    1.22
  -4 -14  -5   12.43    1.67
   4  14  -5   13.22    1.48
   4 -15  -5   14.01    1.42
   4 -15  -5   11.58    1.46
  -4 -15   5   11.86    1.09
   4  15  -5   13.07    1.21
   4 -15   5   13.47    1.12
   4  15  -5   12.72    1.30
   4 -16  -5    6.29    0.98
  -4   0  -6   56.92    3.06
   4   0  -6   53.02    3.02
  -4   0  -6   50.83    3.69
   4   0  -6   53.08    3.52
   4   0  -6   53.63    3.38
   4  -1  -6   14.20    1.84
   4   1  -6   14.86    1.87
   4  -1  -6   12.52    1.47
  -4  -1  -6   12.87    1.56
   4   1  -6   14.29    1.60
  -4   1  -6   10.98    1.46
   4  -1  -6   12.05    1.76
   4   1  -6   12.64    1.79
  -4   1  -6   12.40    1.94
  -4  -1  -6   12.62    1.90
  -4   2  -6    3.69    0.92
  -4  -2  -6    3.17    0.91
   4  -2  -6    2.63    0.74
   4   2  -6    2.53    0.84
  -4  -2  -6    2.13    0.94
  -4   2  -6    3.16    1.12
   4  -2  -6    3.62    1.12
   4   2  -6    4.45    1.19
   4  -2  -6    3.34    1.05
   4   2  -6    2.88    0.99
  -4  -3  -6   24.91    2.08
   4  -3  -6   26.82    2.15
  -4   3  -6   22.24    1.95
   4   3  -6   23.24    2.02
   4   3  -6   24.19    2.30
   4  -3  -6   25.50    2.37
  -4  -3  -6   22.53    2.43
   4  -3  -6   27.05    2.49
   4   3  -6   22.38    2.35
  -4   3  -6   23.13    2.49
  -4   4  -6   15.95    1.69
   4   4  -6   15.30    1.68
  -4  -4  -6   15.97    1.69
   4  -4  -6   16.32    1.69
   4   4  -6   18.34    1.98
   4  -4  -6   17.56    2.01
   4  -4  -6   18.04    2.03
   4   4  -6   14.97    1.90
  -4  -4  -6   15.95    2.00
  -4   4  -6   17.90    2.17
  -4   5  -6   23.87    2.01
   4   5  -6   24.19    2.07
  -4  -5  -6   25.19    2.08
   4  -5  -6   23.06    1.97
  -4  -5  -6   21.74    2.23
  -4   5  -6   22.38    2.31
   4  -5  -6   25.51    2.29
   4   5  -6   22.44    2.22
   4   5  -6   23.37    2.21
   4  -5  -6   22.84    2.25
   4   6  -6    0.77    0.65
  -4  -6  -6    0.27    0.56
   4  -6  -6    1.14    0.68
   4  -6  -6   -0.22    0.69
  -4   6  -6    0.98    0.57
   4   6  -6    0.63    0.59
   4   6  -6    0.55    0.60
   4  -6  -6    0.87    0.68
  -4   6  -6    0.28    0.72
  -4  -6  -6    0.74    0.67
  -4  -7  -6    1.10    0.62
   4  -7  -6    2.78    0.79
   4  -7  -6    3.33    1.01
   4  -7  -6    1.79    0.76
   4   7  -6    2.25    0.78
  -4   7  -6    1.03    0.63
   4   7  -6    1.58    0.76
  -4  -7  -6    1.10    0.68
  -4   7  -6    1.27    0.66
   4  -8  -6   14.70    1.75
  -4   8  -6   13.63    1.49
   4   8  -6   13.28    1.49
  -4  -8  -6   13.71    1.48
   4  -8  -6   12.65    1.41
   4  -9  -6   28.40    2.33
  -4   9  -6   25.49    1.92
   4   9  -6   25.66    2.00
  -4  -9  -6   25.67    1.93
   4  -9  -6   24.81    1.87
   4 -10  -6   24.22    2.10
  -4  10  -6   23.79    1.79
   4  10  -6   24.15    1.87
  -4  11  -6    1.49    0.57
   4  11  -6    0.90    0.53
   4 -11  -6    0.92    0.68
   4  12  -6    4.21    0.76
  -4 -12   6    3.77    0.85
   4 -12  -6    3.15    0.80
   4  13  -6    2.75    0.60
   4 -13  -6    2.27    0.64
  -4 -13   6    2.60    0.60
   4 -14  -6    2.10    0.56
   4  14  -6    2.24    0.56
  -4   0  -7   21.10    1.73
   4   0  -7   20.36    1.70
   4   0  -7   20.21    2.07
  -4   0  -7   21.99    2.24
   4   0  -7   23.42    2.06
  -4  -1  -7    1.39    0.57
   4  -1  -7    1.35    0.60
  -4   1  -7    2.12    0.79
   4   1  -7    1.77    0.67
  -4   1  -7    2.54    0.97
  -4  -1  -7    1.04    0.76
   4  -1  -7    1.37    0.76
   4   1  -7    3.09    0.96
   4   1  -7    2.52    0.88
   4  -1  -7    1.68    0.78
  -4   2  -7   24.76    1.84
   4   2  -7   25.50    1.89
  -4  -2  -7   26.07    1.91
   4  -2  -7   22.40    1.76
   4   2  -7   27.70    2.20
   4  -2  -7   25.57    2.14
   4  -2  -7   25.43    2.20
   4   2  -7   26.35    2.30
  -4  -2  -7   26.07    2.35
  -4   2  -7   23.57    2.26
  -4   3  -7   25.73    1.87
   4   3  -7   25.26    1.86
  -4  -3  -7   27.06    1.89
   4  -3  -7   24.92    1.84
  -4  -3  -7   23.76    2.20
  -4   3  -7   24.19    2.24
   4  -3  -7   27.74    2.25
   4   3  -7   23.61    2.14
   4  -3  -7   25.15    2.11
   4   3  -7   29.73    2.29
   4   4  -7    5.16    1.06
   4  -4  -7    5.62    1.11
   4  -4  -7    4.28    0.95
   4   4  -7    3.35    0.90
  -4  -4  -7    4.67    1.03
  -4   4  -7    4.66    1.05
  -4   4  -7    5.16    0.93
  -4  -4  -7    5.20    0.91
   4  -4  -7    3.57    0.80
   4   4  -7    3.20    0.71
   4   5  -7   14.05    1.58
   4  -5  -7   10.06    1.37
   4   5  -7    9.80    1.15
  -4  -5  -7    8.26    1.04
   4  -5  -7   10.07    1.13
  -4   5  -7    9.61    1.14
   4  -5  -7    9.43    1.26
   4   5  -7    9.34    1.30
  -4   5  -7   11.11    1.46
  -4  -5  -7    9.23    1.28
   4   6  -7    7.74    1.14
   4  -6  -7    7.67    1.15
  -4  -6  -7    6.77    0.92
   4  -6  -7    5.03    0.82
  -4   6  -7    6.06    0.89
   4   6  -7    6.68    0.95
   4  -6  -7    6.28    0.98
   4   6  -7    6.92    1.09
  -4  -6  -7    6.26    1.01
  -4   6  -7    5.39    0.97
   4   7  -7    6.16    1.00
   4  -7  -7    5.86    0.98
   4  -7  -7    4.98    0.81
   4   7  -7    6.38    0.97
  -4  -7  -7    5.27    0.78
   4  -7  -7    5.57    0.85
   4   7  -7    6.28    0.89
  -4   7  -7    5.35    0.78
  -4  -7  -7    5.28    0.82
  -4   7  -7    5.94    0.89
   4   8  -7   11.86    1.12
  -4  -8  -7   10.58    1.01
   4  -8  -7   11.64    1.04
   4   8  -7   14.46    1.46
   4  -8  -7   12.81    1.33
   4   9  -7    7.52    0.85
   4  -9  -7    6.94    0.97
   4   9  -7    8.93    1.07
   4 -10  -7    1.37    0.50
  -4 -10   7    0.82    0.43
   4  10  -7    0.83    0.51
   4  11  -7    3.54    0.61
   4   0  -8    9.39    1.01
   4   0  -8   10.18    1.12
  -4   0  -8    9.53    1.10
  -4  -1  -8    2.09    0.55
  -4   1  -8    2.11    0.62
   4  -1  -8    0.56    0.37
   4   1  -8    1.44    0.49
   4   1  -8    2.30    0.60
   4  -1  -8    1.89    0.57
  -4   2  -8    1.13    0.48
  -4  -2  -8    0.93    0.46
   4   2  -8    1.46    0.49
   4  -2  -8    1.67    0.51
   4  -2  -8    1.43    0.50
   4   2  -8    0.93    0.47
  -4  -3  -8    6.96    0.88
  -4   3  -8    6.89    0.90
   4  -3  -8    6.34    0.79
   4   3  -8    6.83    0.85
   4   3  -8    5.75    0.81
   4  -3  -8    7.95    0.93
   4   4  -8    1.31    0.44
  -4  -4  -8    1.33    0.44
  -4   4  -8    1.38    0.48
   4   4  -8    0.96    0.40
   4  -4  -8    1.11    0.44
   4   5  -8    1.52    0.43
   5   0   0   -4.46    1.20
  -5   0   0    0.02    0.61
   5  -1   0    0.74    0.85
  -5  -1   0    1.08    0.82
  -5   1   0   -0.37    1.04
   5  -2   0   52.92    3.67
   5   2   0   45.74    3.40
  -5  -2   0   55.82    3.52
  -5   2   0   56.80    4.05
   5  -3   0    3.18    1.28
   5   3   0    2.15    1.11
  -5  -3   0    0.49    0.85
  -5   3   0   -0.24    0.98
   5  -4   0   88.82    4.74
   5   4   0   88.72    4.83
  -5  -4   0   86.33    4.32
  -5   4   0   89.81    5.32
   5   5   0    2.37    1.01
   5  -5   0    2.48    0.99
  -5   5   0    3.30    1.06
  -5  -5   0    2.57    0.81
   5  -6   0  450.19   10.70
   5   6   0  447.03   10.82
  -5  -6   0  465.38   12.04
  -5   6   0  482.60   13.07
  -5  -6   0  463.18   10.25
   5  -7   0  191.40    7.61
  -5  -7   0  185.10    8.12
  -5   7   0  193.65    8.70
  -5  -7   0  197.17    6.77
  -5   8   0  250.24   10.20
  -5  -8   0  248.49   10.01
   5  -8   0  251.77    8.97
   5  -9   0  109.34    5.02
  -5  -9   0  102.86    6.88
   5  -9   0  103.71    5.93
  -5  -9   0  107.68    4.30
  -5   9   0  110.30    7.05
  -5 -10   0    0.15    0.52
   5 -10   0    0.75    0.66
   5 -10   0    0.34    0.55
   5 -10   0    0.36    0.59
  -5 -10   0   -0.15    1.48
  -5 -10   0    1.10    0.79
  -5  11   0   45.39    4.95
   5 -11   0   36.19    3.14
   5 -11   0   35.05    2.86
  -5 -11   0   35.97    4.35
  -5 -11   0   41.03    2.84
  -5 -11   0   39.21    3.02
   5 -12   0   61.91    3.90
   5 -12   0   63.48    4.25
  -5 -12   0   59.58    6.07
  -5 -12   0   62.75    3.93
  -5 -12   0   62.41    3.61
  -5  12   0   66.68    6.30
   5 -13   0   55.00    3.70
  -5 -13   0   55.42    3.74
  -5 -13   0   56.97    3.51
  -5 -14   0  178.47    6.19
   5 -14   0  183.22    6.72
  -5 -14   0  177.81    6.62
  -5 -15   0   36.67    2.81
  -5 -15   0   34.71    2.94
  -5 -16   0    9.33    1.45
  -5 -16   0    8.70    1.49
  -5 -17   0    0.25    0.52
  -5 -17   0    0.27    0.54
   5  19   0    5.28    1.11
   5  20   0    0.27    0.53
  -5   0  -1    0.69    1.09
  -5   0   1   -0.65    0.93
   5   0   1    1.02    0.87
  -5   1  -1 1914.99   24.61
  -5   1   1 1932.65   21.76
   5  -1   1 1943.67   21.17
   5   1   1 1943.91   21.27
  -5   1   1 1912.17   22.10
  -5  -1   1 1936.00   22.20
  -5  -2  -1 2099.09   17.50
  -5   2  -1 2121.75   25.99
  -5   2   1 2103.23   23.01
   5  -2   1 2108.55   22.13
   5   2   1 2101.18   22.23
  -5  -2  -1 2124.07   19.40
  -5  -2   1 2023.59   22.98
  -5  -3  -1 1278.91   15.17
  -5   3  -1 1271.73   20.37
  -5   3   1 1247.50   18.07
   5  -3   1 1271.99   17.34
   5   3   1 1255.37   17.52
  -5  -3  -1 1274.46   14.68
  -5  -3   1 1259.98   18.44
  -5  -4  -1  348.30    8.86
  -5   4   1  357.23    9.97
  -5   4  -1  352.09   10.96
   5  -4   1  368.26    9.46
   5   4   1  354.30    9.47
  -5  -4   1  351.91    9.85
  -5  -4  -1  365.56    7.69
   5  -5  -1  140.52    6.63
  -5  -5  -1  144.31    6.16
  -5   5   1  149.66    6.69
  -5   5  -1  143.33    7.17
  -5  -5   1  133.40    6.23
   5  -5   1  144.09    6.04
   5   5   1  142.39    6.08
   5  -6   1   15.34    1.93
   5   6   1   13.36    1.85
   5  -6  -1   13.69    1.96
  -5   6   1   16.82    2.39
  -5   6  -1   17.24    2.56
  -5  -6  -1   11.92    1.70
  -5  -6   1   14.00    2.16
   5  -7   1   13.32    2.02
   5   7   1    4.89    0.79
  -5  -7   1   11.00    1.91
  -5   7   1   10.99    1.81
  -5   7  -1   10.59    2.17
   5  -7  -1   11.08    1.98
   5  -7   1    9.00    1.54
  -5  -7  -1    7.93    1.82
  -5  -8   1   23.05    2.91
   5  -8  -1   16.17    2.43
  -5  -8  -1   20.89    2.93
  -5   8   1   20.08    2.76
  -5   8  -1   19.43    2.99
  -5   9   1   52.00    4.68
  -5   9  -1   57.55    5.31
  -5  -9  -1   47.74    4.70
  -5  -9   1   56.80    5.33
   5  -9  -1   53.98    4.71
   5  -9   1   54.84    3.60
   5  -9  -1   54.48    3.57
   5  -9  -1   53.84    3.09
   5  -9  -1   56.42    3.54
  -5  -9   1   49.95    4.35
  -5  -9  -1   52.89    3.11
  -5  -9  -1   57.41    3.52
  -5  -9   1   55.21    3.12
  -5 -10  -1   10.59    1.51
  -5 -10   1   11.89    1.53
  -5 -10  -1   10.15    1.62
   5 -10  -1   11.01    1.56
   5 -10  -1   10.58    1.65
   5 -10  -1    9.78    1.66
   5 -10   1   10.16    1.66
   5 -10  -1    6.53    1.66
  -5 -10   1   12.44    2.68
  -5 -10  -1   10.39    2.72
  -5  10   1   12.28    2.17
  -5  10  -1    7.48    2.41
  -5 -11  -1   22.69    2.37
  -5 -11   1   21.20    2.10
  -5  11   1   24.03    3.69
  -5  11  -1   19.12    3.37
   5 -11  -1   33.03    4.04
   5 -11   1   19.33    2.31
   5 -11  -1   19.19    2.29
   5 -11  -1   22.17    2.23
   5 -11  -1   20.53    2.36
  -5 -11  -1   22.39    2.22
  -5 -11   1   21.23    3.73
  -5 -11  -1   17.86    3.28
  -5 -12  -1   82.90    4.61
  -5 -12   1   80.97    4.08
  -5 -12   1   83.08    4.39
   5 -12  -1   75.02    4.12
   5 -12  -1   73.89    4.45
   5 -12  -1   72.61    4.54
   5 -12   1   76.40    4.68
  -5 -12  -1   69.12    6.36
  -5 -12   1   78.32    7.16
  -5  12   1   96.51    7.31
  -5  12  -1   76.97    6.71
  -5 -12  -1   81.55    4.22
  -5 -13  -1  138.28    6.04
  -5 -13   1  136.86    5.35
  -5 -13   1  145.25    5.86
  -5 -13  -1  138.72    5.55
   5 -13  -1  127.21    5.46
   5 -13  -1  135.91    6.12
  -5 -14   1  121.90    5.05
  -5 -14   1  124.41    5.36
  -5 -14  -1  113.70    5.47
  -5 -14  -1  116.38    5.09
   5 -14  -1  110.97    5.51
  -5 -15  -1    8.00    1.56
  -5 -15   1   10.34    1.62
  -5 -15   1    7.55    1.35
  -5 -15  -1    7.82    1.35
   5 -15  -1    7.01    1.53
  -5 -16  -1    3.77    1.06
  -5 -16   1    5.92    1.13
  -5 -16  -1    5.11    1.08
   5 -16  -1    3.48    1.02
  -5 -17  -1    3.63    1.01
  -5 -17   1    3.85    0.93
  -5 -17  -1    3.64    0.88
   5 -17  -1    3.41    1.03
  -5 -18  -1   27.39    2.10
   5 -18  -1   27.34    2.21
   5  19   1    1.37    0.68
   5  19  -1    1.19    0.62
   5  20  -1    4.03    0.81
   5  20   1    1.65    0.58
   5  20  -1    3.67    0.70
  -5   0  -2    0.29    1.10
  -5   0   2   -0.82    0.98
   5   0   2    1.68    1.16
  -5   1  -2  912.53   18.28
  -5  -1   2  917.32   17.02
  -5   1   2  877.35   16.29
   5  -1   2  911.26   15.49
   5   1   2  931.24   15.71
  -5   2  -2   27.69    3.25
   5  -2   2   28.83    2.87
   5   2   2   30.13    2.97
  -5  -2   2   33.82    3.42
  -5   2   2   28.22    2.93
   5  -3  -2  221.95    8.53
  -5   3  -2  202.48    8.72
   5  -3   2  202.98    7.34
   5   3   2  213.02    7.66
  -5   3   2  193.13    7.72
  -5  -3   2  204.96    8.39
   5  -4  -2  212.32    8.58
  -5   4  -2  194.20    8.64
   5  -4   2  199.23    7.33
   5   4   2  201.63    7.55
  -5   4   2  186.75    7.63
  -5  -4   2  194.02    8.31
   5  -5  -2   43.48    3.95
  -5   5  -2   38.22    4.03
  -5   5   2   37.52    3.56
  -5  -5   2   41.03    3.93
   5  -5   2   35.31    3.18
   5   5   2   37.31    3.28
   5  -6   2   20.06    2.45
   5   6   2   21.03    2.50
  -5  -6  -2   22.61    2.76
   5  -6  -2   21.62    2.96
  -5   6  -2   25.05    3.24
  -5  -6   2   23.11    3.04
   5  -7  -2   31.99    2.49
   5  -7   2   29.14    2.96
   5   7   2   34.77    3.13
   5  -7  -2   30.78    2.61
  -5  -7  -2   35.75    3.76
   5  -7  -2   29.23    3.53
  -5   7  -2   28.76    3.83
  -5  -7  -2   33.49    2.47
  -5  -7   2   30.02    3.68
  -5  -8  -2   35.04    2.81
   5  -8  -2   34.36    2.71
   5  -8  -2   37.68    2.57
   5  -8  -2   37.93    3.01
   5  -8   2   37.34    2.92
   5  -8  -2   35.57    2.82
  -5  -8  -2   36.76    3.93
   5  -8  -2   39.69    4.34
  -5   8  -2   33.73    4.19
  -5  -8  -2   38.61    2.76
  -5  -8   2   43.69    4.26
  -5  -9  -2   38.79    3.04
  -5  -9   2   45.31    2.92
   5  -9  -2   45.66    3.21
   5  -9  -2   42.85    2.88
   5  -9  -2   43.50    3.34
   5  -9   2   42.06    3.17
   5  -9  -2   41.85    3.16
   5  -9  -2   41.76    4.40
  -5  -9  -2   40.15    4.48
  -5  -9  -2   42.31    2.99
  -5  -9   2   45.41    4.50
  -5   9  -2   44.57    4.96
  -5  10  -2  260.31   12.14
   5 -10  -2  224.54   10.73
  -5 -10  -2  229.34   10.85
   5 -10  -2  232.39    7.55
   5 -10   2  240.91    7.76
   5 -10  -2  248.12    7.10
   5 -10  -2  244.67    8.07
  -5 -10   2  227.47   10.27
  -5 -10  -2  245.24    7.25
  -5 -10  -2  238.22    7.70
  -5 -10   2  240.19    6.84
  -5 -11  -2   18.80    2.31
  -5 -11   2   20.16    2.09
  -5  11  -2   20.14    3.71
   5 -11  -2   18.81    2.13
   5 -11  -2   16.59    2.24
   5 -11  -2   20.67    3.41
   5 -11   2   15.93    2.05
   5 -11  -2   17.85    2.23
  -5 -11  -2   19.75    2.21
  -5 -11   2   25.11    3.80
  -5 -11   2   16.81    3.41
  -5 -11  -2   17.43    3.48
  -5 -12   2    2.32    0.92
  -5 -12  -2    1.92    0.90
   5 -12  -2    1.35    0.86
  -5 -12  -2    2.16    1.15
   5 -12  -2    1.89    0.95
   5 -13  -2   20.52    2.50
   5 -13  -2   19.16    2.21
  -5 -13   2   22.32    2.24
  -5 -13  -2   18.85    2.37
  -5 -13   2   20.73    2.22
  -5 -13  -2   18.30    2.15
  -5 -14   2  170.07    5.93
  -5 -14   2  169.48    5.89
  -5 -14  -2  179.65    6.95
   5 -14  -2  165.05    6.23
   5 -14  -2  162.59    6.76
  -5 -14  -2  170.77    6.25
  -5 -15  -2    3.15    1.18
  -5 -15   2    2.09    0.84
  -5 -15  -2    2.71    0.95
   5 -15  -2    1.73    0.92
  -5 -16  -2    9.63    1.60
  -5 -16   2    7.85    1.26
  -5 -16  -2    6.43    1.19
   5 -16  -2    8.55    1.58
  -5 -17   2    8.30    1.17
  -5 -17  -2    8.15    1.18
   5 -17  -2    6.15    1.27
  -5 -17  -2    7.95    1.35
   5  17   2    6.26    1.28
   5  17  -2    6.77    1.37
  -5 -18  -2   11.88    1.42
   5 -18  -2   10.13    1.43
   5  18   2   10.21    1.41
   5  18  -2    9.36    1.36
   5  19  -2    6.01    0.97
   5 -19  -2    6.40    1.01
   5  19   2    5.93    0.93
   5  19  -2    6.24    0.95
  -5   0   3    0.39    0.82
   5   0  -3   -1.07    1.19
   5  -1  -3  720.93   15.97
   5   1  -3  729.54   15.38
   5  -1   3  733.00   15.62
   5   1   3  706.52   15.29
  -5   1   3  654.39   15.89
  -5  -1   3  683.85   16.43
  -5   1  -3  678.69   16.97
   5  -2  -3  122.78    6.80
   5  -2   3  136.38    6.77
   5   2   3  124.57    6.47
  -5   2   3  120.10    6.71
  -5  -2   3  117.92    6.95
  -5   2  -3  109.50    6.95
   5  -3  -3  140.67    7.46
   5  -3   3  127.87    6.53
   5   3   3  137.11    6.86
  -5   3   3  130.78    7.03
  -5  -3   3  121.41    7.21
  -5   3  -3  135.56    7.75
   5  -4  -3    7.44    1.96
   5  -4   3    9.97    2.17
   5   4   3    7.42    1.66
  -5   4   3    7.62    1.54
  -5  -4   3   10.77    2.40
  -5   4  -3    5.77    1.75
  -5  -5  -3   11.49    1.56
   5  -5  -3   12.73    1.65
   5  -5  -3   10.89    1.38
   5   5  -3   10.74    1.57
  -5   5   3    9.33    2.01
  -5  -5   3    8.73    2.25
   5  -5  -3   10.54    1.58
   5  -5  -3   10.62    2.34
  -5   5  -3   10.46    2.47
   5  -5   3   14.58    2.28
   5   5   3   12.06    2.12
  -5   6  -3   39.59    4.57
   5  -6  -3   42.23    4.62
  -5  -6  -3   39.63    2.98
   5   6  -3   41.98    3.09
   5  -6  -3   44.55    3.06
   5  -6  -3   43.88    2.80
   5  -6  -3   39.49    3.07
  -5   6   3   34.52    3.68
  -5  -6   3   40.83    4.37
  -5  -6  -3   39.60    2.89
   5  -6  -3   45.20    2.81
   5   6  -3   45.01    2.79
   5  -6   3   45.25    3.94
   5   6   3   47.90    4.13
  -5   7   3   38.12    3.91
  -5  -7   3   48.51    5.05
  -5  -7  -3   44.98    3.20
   5  -7  -3   49.32    3.32
   5  -7  -3   49.57    3.05
   5  -7  -3   46.28    3.43
  -5  -7  -3   43.05    3.20
   5  -7  -3   44.61    4.68
  -5   7  -3   51.87    5.17
   5   7  -3   51.95    4.74
   5  -7   3   47.12    4.08
   5   7   3   43.24    3.87
  -5  -8  -3   18.90    2.24
   5  -8  -3   18.41    1.96
   5  -8  -3   20.56    2.36
   5  -8  -3   19.04    2.15
   5  -8  -3   16.55    2.83
  -5   8   3   19.91    2.90
  -5  -8   3   14.01    2.95
  -5  -8  -3   18.62    2.14
  -5   8  -3   19.00    3.81
  -5  -9  -3   65.87    4.21
   5  -9  -3   62.43    3.62
   5  -9  -3   61.20    4.12
   5  -9  -3   64.60    3.92
   5  -9  -3   57.45    6.06
  -5  -9  -3   66.53    4.04
  -5  -9   3   72.02    6.17
   5   9  -3   72.64    6.02
  -5   9  -3   67.85    6.37
   5  10  -3   80.51    6.59
  -5  10  -3   59.42    6.23
   5 -10  -3   75.30    4.09
   5 -10  -3   74.39    4.67
   5 -10  -3   79.69    6.83
  -5 -10  -3   70.31    4.38
  -5 -10   3   59.68    5.66
  -5 -10  -3   70.55    4.17
   5 -11  -3   25.63    2.83
  -5 -11  -3   25.67    2.64
   5  11  -3   30.34    2.76
  -5 -11  -3   28.82    2.91
  -5 -11   3   24.79    2.40
   5 -11  -3   26.96    2.54
   5 -12  -3    3.26    1.11
  -5 -12  -3    2.73    1.10
   5 -12  -3    3.03    1.13
  -5 -12   3    2.92    1.05
  -5 -12  -3    3.28    1.12
   5  12  -3    1.86    0.83
   5 -13  -3    2.98    1.16
   5 -13  -3    1.85    0.94
  -5 -13  -3    3.61    1.29
   5  13  -3    1.66    0.87
  -5 -13   3    1.58    0.88
  -5 -13  -3    1.61    0.90
   5 -14  -3   19.77    2.44
  -5 -14  -3   20.79    2.23
   5  14  -3   17.41    2.06
  -5 -14  -3   21.80    2.49
  -5 -14   3   17.78    1.92
   5 -14  -3   19.57    2.18
   5 -15  -3    0.88    0.75
   5  15  -3    1.36    0.68
  -5 -15  -3    1.48    0.92
   5 -15  -3    0.70    0.78
  -5 -15   3    0.91    0.60
  -5 -15  -3    0.85    0.66
  -5 -16  -3    5.15    1.17
   5 -16  -3    5.80    1.29
  -5 -16   3    6.13    1.02
   5 -17  -3    2.17    0.81
   5  17  -3    1.40    0.69
  -5 -17  -3    0.85    0.59
  -5 -17   3    2.45    0.63
  -5 -18  -3    8.04    1.07
   5 -18  -3    9.13    1.25
   5  18  -3    8.87    1.20
   5  19  -3    6.74    0.88
   5   0  -4   -0.23    0.71
   5   0  -4    0.36    0.53
   5   0   4    2.98    1.68
  -5   0   4    0.01    0.48
   5   0  -4    0.08    1.68
   5   0  -4   -0.18    0.59
   5  -1   4   80.30    5.88
   5   1   4   84.45    6.03
   5   1  -4   79.24    3.68
   5  -1  -4   82.94    3.82
   5  -1  -4   83.24    4.16
   5   1  -4   72.45    3.96
   5  -1  -4   78.81    4.12
  -5   1   4   76.24    6.00
  -5  -1   4   70.98    5.91
   5  -1  -4   78.85    5.88
   5   1  -4   76.91    5.45
   5  -1  -4   90.47    4.24
   5   1  -4   81.47    4.04
   5   2   4   31.02    3.73
   5  -2   4   23.02    3.09
   5  -2  -4   19.50    2.07
   5   2  -4   23.03    2.27
   5   2  -4   23.47    2.06
   5  -2  -4   27.11    2.25
   5  -2  -4   24.06    2.35
  -5   2   4   19.67    2.99
  -5  -2   4   19.67    3.18
   5  -2  -4   24.31    2.24
   5   2  -4   27.14    2.39
   5  -2  -4   15.98    2.73
   5  -3   4   75.73    5.74
   5   3   4   69.82    5.48
   5  -3  -4   70.88    3.91
   5   3  -4   71.04    3.97
   5  -3  -4   71.31    3.63
   5  -3  -4   68.88    3.95
  -5   3   4   67.67    5.56
  -5  -3   4   73.70    6.24
   5  -3  -4   70.66    5.84
   5   3  -4   72.89    3.84
   5  -3  -4   77.13    3.92
  -5   3  -4   61.02    5.68
  -5   4  -4   53.71    5.36
   5  -4  -4   44.04    4.62
  -5  -4  -4   49.29    3.39
   5  -4  -4   45.08    3.16
   5   4  -4   50.34    3.41
   5  -4  -4   51.17    3.14
   5  -4  -4   46.23    3.29
  -5   4   4   41.08    4.31
  -5  -4   4   41.80    4.68
   5  -4  -4   47.79    3.11
   5   4  -4   54.21    3.34
   5  -4   4   53.05    4.77
   5   4   4   48.14    4.62
  -5   5  -4   63.90    5.82
   5  -5  -4   68.86    6.14
  -5  -5  -4   59.37    3.80
   5   5  -4   67.47    4.00
   5  -5  -4   61.14    3.70
   5  -5  -4   69.89    3.74
   5  -5  -4   66.49    4.03
  -5  -5  -4   60.10    3.87
  -5   5   4   60.01    5.13
  -5  -5   4   63.69    5.96
   5  -5  -4   75.60    3.85
   5   5  -4   67.13    3.66
   5  -5   4   68.57    5.40
   5   5   4   71.02    5.50
  -5   6  -4   25.61    3.81
   5  -6  -4   44.31    5.11
  -5  -6  -4   32.30    2.89
   5  -6  -4   31.64    2.72
   5   6  -4   31.72    2.79
   5  -6  -4   34.76    2.69
   5  -6  -4   30.53    2.81
  -5  -6  -4   24.46    2.58
  -5  -6   4   31.59    4.42
   5  -6  -4   38.23    2.74
   5   6  -4   34.39    2.64
   5  -6   4   33.88    3.92
   5   6   4   37.74    4.06
  -5  -7  -4   21.92    2.45
  -5  -7   4   15.85    2.96
   5  -7  -4   21.94    2.32
   5   7  -4   18.75    2.26
   5  -7  -4   21.82    2.17
   5  -7  -4   21.24    2.42
  -5  -7  -4   20.74    2.39
   5  -7  -4   31.37    4.52
  -5   7  -4   24.18    3.98
   5  -7  -4   24.52    2.18
   5   7  -4   21.76    2.08
   5  -8  -4   25.82    2.75
  -5  -8  -4   24.53    2.64
  -5  -8  -4   24.42    2.58
   5  -8  -4   24.70    2.53
   5   8  -4   22.96    2.53
   5  -8  -4   23.65    2.33
   5  -9  -4    3.53    1.11
  -5  -9  -4    4.98    1.37
  -5  -9  -4    3.90    1.20
   5  -9  -4    4.99    1.19
   5   9  -4    3.33    1.07
   5 -10  -4   48.02    3.77
  -5 -10  -4   45.85    3.63
  -5 -10  -4   44.90    3.47
   5  10  -4   44.95    3.45
   5 -10  -4   43.96    3.21
   5 -11  -4   11.25    1.93
  -5 -11  -4    8.29    1.65
   5 -11  -4    9.39    1.58
   5  11  -4    9.46    1.66
  -5 -11  -4    9.76    1.71
   5 -12  -4   65.55    4.30
   5  12  -4   67.45    4.14
   5 -12  -4   68.82    3.90
  -5 -12   4   65.88    3.70
  -5 -12  -4   67.84    4.33
   5 -13  -4    7.79    1.57
  -5 -13  -4    9.04    1.69
   5  13  -4    7.36    1.42
   5 -13  -4    6.88    1.36
  -5 -13   4    9.07    1.39
   5 -14  -4   15.75    2.05
   5  14  -4   18.49    2.07
   5 -14  -4   16.40    1.87
  -5 -14   4   17.56    1.77
  -5 -14  -4   16.85    2.05
   5 -15  -4    3.45    1.04
  -5 -15  -4    4.82    1.12
   5  15  -4    3.73    1.03
   5 -15  -4    3.67    0.97
  -5 -15   4    4.95    0.90
   5 -16  -4    2.22    0.87
  -5 -16  -4    1.70    0.72
   5  16  -4    2.07    0.74
  -5 -16   4    2.74    0.66
   5 -17  -4    0.41    0.50
  -5 -17  -4    1.10    0.58
   5  17  -4    0.60    0.43
   5   0  -5    0.54    0.75
   5   0  -5    1.23    0.98
   5   0  -5    0.04    0.78
   5  -1  -5  360.98    8.54
   5   1  -5  367.47    8.56
   5   1  -5  348.05    8.79
   5  -1  -5  358.77    8.90
   5  -1  -5  389.07    9.36
   5   1  -5  371.51    9.18
  -5   1   5  330.44   13.34
  -5  -1   5  329.88   13.81
   5   2  -5  154.64    5.57
   5  -2  -5  156.48    5.69
   5  -2  -5  163.81    6.04
   5   2  -5  157.48    5.98
   5  -2  -5  150.10    5.79
   5   2  -5  140.32    5.67
   5   3  -5  134.33    5.20
   5  -3  -5  131.78    5.27
   5  -3  -5  133.16    5.41
   5   3  -5  137.32    5.54
   5  -3  -5  128.70    5.39
   5   3  -5  127.64    5.41
   5   4  -5   29.82    2.51
   5  -4  -5   34.65    2.74
   5   4  -5   28.53    2.56
   5  -4  -5   28.35    2.59
   5  -4  -5   30.07    2.62
   5   4  -5   28.89    2.58
   5   5  -5    1.35    0.89
   5  -5  -5    2.44    0.98
  -5  -5  -5    3.98    1.19
   5  -5  -5    1.96    0.91
   5  -5  -5    1.84    0.81
   5   5  -5    1.74    0.82
   5  -5  -5    3.44    1.04
   5   6  -5   11.79    1.77
   5  -6  -5   13.69    1.77
  -5  -6  -5   11.55    1.82
   5  -6  -5   12.33    1.78
   5   6  -5   12.44    1.71
   5  -6  -5   13.37    1.73
   5  -6  -5   13.25    1.96
   5  -7  -5   12.63    1.79
   5   7  -5   13.07    1.81
  -5  -7  -5   12.20    1.90
   5  -7  -5   11.94    1.75
  -5   7  -5   13.72    1.76
  -5  -7  -5   13.74    1.73
   5   7  -5   12.02    1.62
   5  -7  -5   12.20    1.62
   5  -7  -5   10.02    1.68
   5  -8  -5    2.20    0.97
   5  -8  -5    3.88    1.09
   5   8  -5    2.70    0.93
  -5  -8  -5    2.48    1.09
   5  -9  -5    8.71    1.60
  -5  -9  -5    8.78    1.69
   5  -9  -5   10.05    1.63
   5   9  -5   10.15    1.64
   5 -10  -5   15.06    2.00
   5  10  -5   16.31    1.94
   5 -10  -5   20.24    2.13
  -5 -10  -5   17.53    2.23
   5 -11  -5    6.84    1.34
  -5 -11  -5   10.15    1.76
   5 -11  -5    9.65    1.55
   5  11  -5    9.35    1.48
   5 -12  -5   47.81    3.26
   5  12  -5   54.73    3.23
   5 -12  -5   52.50    3.11
  -5 -12   5   50.47    2.99
  -5 -12  -5   44.87    3.20
   5 -13  -5    5.38    1.15
  -5 -13  -5    6.88    1.30
   5  13  -5    6.51    1.12
   5 -13  -5    5.67    1.14
  -5 -13   5    7.05    1.14
   5 -14  -5   13.13    1.54
   5  14  -5   14.52    1.48
   5 -14  -5   13.93    1.48
  -5 -14   5   12.37    1.26
  -5 -14  -5   12.31    1.57
  -5 -15   5    2.22    0.54
   5 -15  -5    2.61    0.71
   5  15  -5    3.86    0.71
   5 -15  -5    2.71    0.69
   5   0  -6   -0.01    0.64
  -5   0  -6   -0.07    0.76
   5   0  -6   -0.47    0.67
  -5   1  -6   27.14    2.70
  -5  -1  -6   31.13    2.85
   5  -1  -6   30.07    2.65
   5   1  -6   27.92    2.56
   5  -1  -6   29.44    2.54
   5   1  -6   32.00    2.61
  -5   2  -6   19.83    2.33
  -5  -2  -6   21.10    2.35
   5  -2  -6   24.97    2.38
   5   2  -6   23.86    2.34
   5  -2  -6   24.44    2.30
   5   2  -6   23.41    2.25
  -5  -3  -6    2.05    0.93
  -5   3  -6    2.32    1.01
   5  -3  -6    1.52    0.93
   5   3  -6    1.31    0.83
   5  -3  -6    2.69    0.99
   5   3  -6    2.54    0.94
   5  -4  -6   34.86    2.74
   5   4  -6   33.63    2.61
   5   4  -6   35.43    2.64
  -5   4  -6   33.75    2.85
  -5  -4  -6   28.81    2.60
   5  -4  -6   31.22    2.54
   5   4  -6   36.07    2.82
   5   5  -6    4.88    1.15
   5   5  -6    3.44    0.97
   5  -5  -6    5.94    1.30
  -5   5  -6    2.60    0.91
  -5  -5  -6    3.97    1.10
   5   5  -6    4.88    1.12
   5  -5  -6    4.07    1.02
   5   6  -6    0.61    0.63
   5  -6  -6    2.39    0.96
  -5  -6  -6    2.39    0.84
  -5   6  -6    0.57    0.60
   5  -6  -6    2.05    0.75
   5   6  -6    1.32    0.78
   5   7  -6    6.38    1.21
   5  -7  -6    7.03    1.29
  -5   7  -6    4.88    1.01
  -5  -7  -6    5.54    1.07
   5  -7  -6    5.32    1.01
   5   7  -6    6.80    1.18
   5   8  -6    6.39    1.19
   5  -8  -6    6.70    1.20
   5   9  -6    7.32    1.19
   5  -9  -6    7.74    1.26
   5  10  -6    1.25    0.61
   5 -10  -6    0.97    0.70
  -5 -11   6    1.65    0.65
   5  11  -6    1.36    0.61
   5 -11  -6    1.25    0.68
   5  12  -6   13.64    1.29
   5 -12  -6   12.09    1.25
  -5 -12   6   13.18    1.27
   5  13  -6    8.64    0.92
   5 -13  -6    7.90    0.92
  -5 -13   6    7.19    0.82
  -5   0  -7    0.67    0.75
   5   0  -7   -0.45    0.64
   5   0  -7   -0.34    0.52
   5  -1  -7   37.78    2.49
   5   1  -7   37.30    2.46
  -5  -1  -7   34.14    2.57
  -5   1  -7   32.06    2.50
   5  -1  -7   38.64    2.63
   5   1  -7   36.20    2.56
   5  -2  -7   19.70    1.82
   5   2  -7   19.85    1.85
  -5  -2  -7   17.79    1.87
  -5   2  -7   16.43    1.83
   5  -2  -7   19.18    1.85
   5   2  -7   18.82    1.87
   5  -3  -7   27.91    2.10
   5   3  -7   25.14    2.00
  -5  -3  -7   22.18    1.99
  -5   3  -7   23.00    2.07
   5  -3  -7   26.17    2.07
   5   3  -7   26.78    2.15
   5   4  -7    3.06    0.84
   5  -4  -7    2.76    0.87
  -5  -4  -7    1.92    0.75
  -5   4  -7    2.51    0.78
   5  -4  -7    2.40    0.78
   5   4  -7    2.14    0.74
   5   5  -7    1.17    0.61
   5  -5  -7    1.80    0.62
  -5  -5  -7    2.35    0.69
  -5   5  -7    1.14    0.65
   5  -5  -7    2.05    0.63
   5   5  -7    1.63    0.59
   5   6  -7    3.90    0.82
   5  -6  -7    3.66    0.79
  -5  -6  -7    3.58    0.74
  -5   6  -7    3.07    0.71
   5  -6  -7    3.27    0.68
   5   6  -7    2.17    0.63
   5   7  -7    0.24    0.41
   5  -7  -7   -0.15    0.51
   5   8  -7    0.33    0.42
   5  -8  -7   -0.13    0.42
  -5  -9   7    1.45    0.51
   5   9  -7    2.13    0.53
   5  -9  -7    3.28    0.67
   5  10  -7    0.36    0.29
   5   0  -8    0.69    0.39
   5   0  -8   -0.35    0.39
  -5   0  -8   -0.07    0.29
   5   1  -8    0.40    0.30
   5  -1  -8    0.24    0.34
  -5   1  -8    0.20    0.31
  -5  -1  -8    0.57    0.37
   5  -1  -8    0.39    0.37
   5   1  -8    0.04    0.32
   6   0   0 1326.68   20.70
  -6   0   0 1377.30   19.87
   6  -1   0   67.67    4.67
   6   1   0   65.43    4.61
  -6  -1   0   66.99    4.37
  -6   1   0   65.91    4.90
   6  -2   0  369.88   10.87
   6   2   0  356.18   10.75
  -6  -2   0  383.95   10.30
  -6   2   0  389.23   12.03
   6  -3   0   16.63    2.42
   6   3   0   16.45    2.33
  -6  -3   0   15.46    2.15
  -6   3   0   19.04    2.64
   6  -4   0  231.00    8.63
   6   4   0  224.89    8.67
  -6   4   0  246.75    9.92
  -6  -4   0  230.90    7.99
   6  -5   0  107.23    5.94
   6   5   0  115.17    6.23
  -6   5   0  120.11    7.03
  -6  -5   0  123.59    6.29
  -6  -5   0  116.39    5.69
   6  -6   0  415.89   11.64
   6   6   0  409.94   11.67
  -6  -6   0  435.79   12.50
  -6  -6   0  454.83   11.18
  -6   6   0  435.52   13.77
  -6   7   0   10.37    2.23
   6  -7   0    7.20    1.40
   6   7   0    6.45    1.28
  -6  -7   0    4.67    0.94
  -6  -7   0    5.49    2.26
   6  -8   0  110.66    4.81
   6  -8   0  110.31    5.20
  -6  -8   0  118.32    7.36
   6  -8   0  103.05    6.29
  -6  -8   0  111.19    4.48
  -6   8   0  116.20    7.57
  -6  -9   0    1.26    0.77
   6  -9   0    2.90    1.29
   6  -9   0    0.60    0.59
   6  -9   0    1.31    0.63
  -6  -9   0    2.26    0.85
  -6  -9   0   -0.74    2.09
  -6  10   0  196.23   10.55
  -6 -10   0  197.50   10.45
   6 -10   0  192.43    7.27
   6 -10   0  205.94    6.88
  -6 -10   0  199.17    6.40
  -6 -10   0  202.31    7.03
   6 -11   0  202.47    6.94
   6 -11   0  192.09    7.42
  -6 -11   0  192.71   10.55
  -6 -11   0  205.59    7.25
  -6 -11   0  209.36    6.74
  -6  11   0  210.12   11.23
  -6 -12   0    2.51    1.00
  -6 -12   0    3.57    1.15
   6 -12   0    2.11    0.94
   6 -12   0    1.73    0.91
  -6 -13   0   17.70    2.10
   6 -13   0   17.83    2.13
  -6 -13   0   17.39    2.25
  -6 -14   0   18.30    2.11
  -6 -14   0   15.86    2.09
  -6 -15   0  128.41    5.15
  -6 -15   0  127.34    5.49
  -6 -16   0   37.24    2.80
   6  16   0   39.18    3.32
  -6 -16   0   34.01    2.56
  -6 -17   0    0.17    0.51
   6  17   0   -0.42    0.74
  -6 -17   0   -0.03    0.54
   6  18   0    9.79    1.50
  -6 -18   0    8.38    1.05
   6  19   0    2.73    0.77
   6   0   1  341.75   10.35
  -6   0  -1  338.06   11.57
  -6   0   1  324.81   10.27
   6  -1   1    5.21    1.52
  -6   1  -1    1.86    1.01
  -6  -1   1    3.50    1.43
  -6   1   1    4.51    1.37
   6  -2   1  686.58   14.69
   6   2   1  706.46   15.04
  -6   2  -1  694.01   16.87
  -6   2   1  697.39   15.13
  -6   2   1  685.22   15.11
  -6  -2  -1  703.98   12.91
  -6  -2   1  680.56   14.99
   6  -3   1   27.23    2.94
   6   3   1   26.89    2.97
  -6   3  -1   23.02    3.05
  -6   3   1   23.10    2.75
  -6  -3  -1   23.22    2.39
  -6  -3   1   24.41    2.94
   6  -4   1   36.41    3.41
   6   4   1   42.68    3.77
  -6   4  -1   48.65    4.57
  -6   4   1   41.15    3.87
  -6  -4   1   44.52    4.06
   6  -5   1   62.87    4.56
   6   5   1   61.38    4.56
  -6  -5   1   59.89    4.67
  -6   5  -1   62.68    5.34
  -6   5   1   60.00    4.82
   6  -6   1   34.96    3.47
   6   6   1   29.32    3.21
   6  -6  -1   34.10    3.73
  -6  -6  -1   33.25    3.42
  -6  -6   1   33.61    3.65
  -6   6   1   26.91    3.27
  -6   6  -1   27.07    3.45
  -6  -7  -1   38.77    2.65
  -6  -7   1   40.82    2.66
   6  -7  -1   40.28    2.83
  -6  -7  -1   37.36    2.83
   6  -7   1   40.58    3.75
   6   7   1   41.01    3.77
   6  -7  -1   41.24    3.04
   6   7  -1   38.08    3.06
   6  -7   1   38.52    3.01
   6  -7  -1   36.24    2.91
   6   7   1   36.24    3.02
   6  -7  -1   39.67    4.04
  -6  -7  -1   39.62    3.96
  -6   7  -1   38.14    4.44
  -6   7   1   39.26    4.03
  -6  -7   1   39.41    3.88
  -6  -8  -1  194.11    6.61
  -6  -8   1  195.39    5.93
   6  -8  -1  197.82    6.40
   6  -8  -1  203.77    5.96
   6  -8  -1  195.76    6.70
   6   8   1  193.56    7.18
   6   8  -1  191.48    7.04
   6  -8   1  202.55    7.06
   6  -8  -1  192.17    6.81
  -6  -8  -1  202.72    9.32
  -6  -8   1  199.04    9.90
   6  -8  -1  199.23    9.36
  -6  -8   1  193.14    8.50
  -6  -8  -1  202.91    6.22
  -6   8  -1  202.64   10.31
  -6   8   1  207.36    9.72
  -6   9   1  276.32   11.60
  -6   9  -1  259.14   12.09
  -6  -9  -1  276.06   11.47
  -6  -9   1  255.10   11.68
   6  -9  -1  256.24   10.96
   6  -9   1  273.81    8.49
   6  -9  -1  259.14    8.15
   6  -9  -1  267.63    7.10
   6  -9  -1  272.12    8.15
  -6  -9  -1  267.31    7.38
  -6  -9  -1  275.16    8.08
  -6  -9   1  260.10    7.08
  -6  10   1  119.15    7.88
  -6  10  -1  113.69    8.18
  -6 -10  -1  110.32    7.60
  -6 -10   1  121.46    8.48
   6 -10  -1  112.67    7.47
   6 -10   1  116.24    5.69
   6 -10  -1  116.03    5.60
   6 -10  -1  113.35    4.82
   6 -10  -1  118.99    5.54
  -6 -10  -1  119.25    5.11
  -6 -10   1  117.00    4.91
  -6 -10  -1  117.05    5.48
  -6 -11  -1  188.09    7.09
  -6 -11   1  190.25    6.35
  -6 -11   1  206.80    7.18
   6 -11  -1  191.45    6.38
   6 -11  -1  191.72    7.15
   6 -11   1  197.45    7.55
   6 -11  -1  184.73    7.20
  -6 -11  -1  186.88   10.33
   6 -11  -1  186.06    9.68
  -6 -11   1  190.24   10.87
  -6 -11  -1  197.83    6.69
  -6  11   1  209.45   10.86
  -6  11  -1  185.64   10.84
   6 -12  -1   49.41    3.34
   6 -12  -1   50.45    3.74
  -6 -12  -1   51.55    3.81
  -6 -12   1   52.41    3.42
  -6 -12  -1   52.56    3.54
   6 -12   1   47.77    3.78
   6 -12  -1   47.15    3.72
  -6 -12   1   48.08    3.50
  -6 -13  -1  236.37    7.40
  -6 -13   1  243.10    7.28
  -6 -13  -1  250.62    8.25
  -6 -13   1  251.22    7.90
   6 -13  -1  249.60    8.19
  -6 -14  -1   32.54    2.78
  -6 -14  -1   36.00    3.17
  -6 -14   1   34.55    2.92
  -6 -14   1   37.63    2.90
   6 -14  -1   33.15    2.98
   6 -15  -1   13.63    1.89
  -6 -15  -1   13.62    1.80
  -6 -15   1   15.91    1.87
  -6 -15   1   14.06    1.81
  -6 -15  -1   13.02    1.93
   6  15   1   12.82    2.05
   6  15  -1   12.89    2.03
   6  16   1    1.49    0.86
   6  16  -1    0.61    0.74
  -6 -16   1    0.88    0.63
  -6 -16  -1    0.61    0.63
  -6 -16   1    0.90    0.72
  -6 -16  -1    1.45    0.90
   6 -16  -1   -0.27    0.72
   6  17   1    0.78    0.64
   6  17  -1    1.27    0.81
  -6 -17  -1    0.66    0.56
  -6 -17   1    1.31    0.64
  -6 -17  -1    1.25    0.67
   6 -17  -1    0.77    0.56
   6  18   1    1.97    0.69
   6  18  -1    3.63    0.96
  -6 -18  -1    3.32    0.79
  -6 -18  -1    3.03    0.72
  -6 -18   1    3.49    0.70
   6  19   1    2.21    0.70
   6  19  -1    3.54    0.79
   6  19  -1    2.25    0.61
  -6   0   2   50.31    4.41
   6   0   2   51.84    4.21
  -6   1   2   20.73    2.92
  -6  -1   2   22.92    3.18
  -6   1  -2   23.78    3.55
   6  -1   2   19.76    2.65
   6   1   2   22.00    2.84
  -6   2   2   53.04    4.55
  -6  -2   2   50.71    4.50
  -6   2  -2   56.96    5.22
   6  -2   2   54.65    4.33
   6   2   2   52.42    4.27
  -6   3   2   24.74    3.13
  -6  -3   2   26.70    3.39
   6  -3   2   25.41    3.05
   6   3   2   31.84    3.30
  -6   3  -2   29.34    3.84
   6  -4  -2  197.07    8.92
  -6   4   2  187.13    8.51
  -6  -4   2  191.01    9.10
   6  -4   2  194.85    8.10
   6   4   2  192.38    8.20
  -6   4  -2  193.11    9.63
  -6   5   2    7.32    1.66
  -6  -5   2    6.29    1.90
  -6  -5  -2    7.44    1.20
   6  -5  -2   11.66    1.59
   6   5  -2   10.18    1.50
   6  -5  -2    8.39    1.47
   6  -5  -2    3.26    1.18
  -6   5  -2   10.73    2.61
   6  -5   2    6.52    1.57
   6   5   2    7.92    1.78
  -6   6  -2   18.50    3.34
   6  -6  -2   22.75    3.15
   6  -6   2   18.68    2.08
   6  -6  -2   20.62    2.21
   6   6   2   19.99    2.20
   6   6  -2   19.55    2.11
  -6   6   2   15.02    2.49
  -6  -6   2   22.78    3.39
  -6  -6  -2   22.05    2.08
  -6  -6  -2   20.11    2.09
   6  -6  -2   20.13    2.11
   6   6  -2   16.19    1.91
   6  -6  -2   18.71    1.77
   6  -6  -2   19.56    2.19
   6   6  -2   19.31    1.88
   6  -6   2   19.84    2.88
   6   6   2   19.87    2.72
  -6   7   2   31.98    3.76
  -6  -7   2   27.87    3.84
  -6  -7  -2   32.57    2.59
  -6  -7  -2   26.75    2.51
   6  -7  -2   31.82    2.69
   6  -7  -2   29.72    2.35
   6  -7  -2   29.69    2.72
   6  -7   2   27.94    2.61
   6  -7  -2   27.14    2.55
   6   7   2   30.16    2.76
   6   7  -2   26.19    2.55
   6  -7  -2   31.13    3.94
   6  -7   2   23.16    2.85
   6   7   2   25.44    2.91
  -6   7  -2   29.66    4.08
  -6  -8   2  121.16    4.85
  -6  -8  -2  109.55    5.18
   6  -8  -2  116.02    5.16
   6  -8  -2  116.81    4.68
   6  -8  -2  115.81    5.45
   6  -8   2  114.65    5.33
   6  -8  -2  113.03    5.21
   6   8   2  109.30    5.29
   6   8  -2  106.94    5.19
   6  -8  -2  111.61    7.57
  -6   8  -2  114.64    8.25
  -6   8   2  108.87    7.03
  -6  -8  -2  106.97    4.83
  -6  -8   2  117.15    7.44
  -6  -9  -2   57.55    3.90
  -6  -9   2   58.92    3.49
   6  -9  -2   59.61    3.79
   6  -9  -2   65.05    3.61
   6  -9  -2   59.08    4.02
   6  -9  -2   63.83    4.04
   6   9   2   58.85    4.01
   6   9  -2   59.68    4.02
   6  -9   2   60.96    3.99
   6  -9  -2   64.14    5.89
  -6   9   2   54.18    5.14
  -6   9  -2   60.00    6.20
  -6  -9  -2   57.56    3.61
  -6  -9   2   61.90    5.46
  -6  10  -2    0.95    1.84
   6 -10  -2   -0.95    1.05
   6 -10  -2    7.75    1.55
   6 -10   2    7.20    1.39
  -6 -10  -2    8.17    1.67
   6 -10  -2    8.53    1.49
   6 -10  -2    7.05    1.52
  -6 -10   2    5.62    1.29
  -6 -10  -2    7.90    1.47
  -6  10   2   11.03    2.40
  -6 -10   2    5.47    2.37
   6  10   2    5.09    1.31
   6  10  -2    5.81    1.34
   6 -11  -2   37.49    3.33
  -6 -11  -2   39.22    3.10
   6 -11   2   34.90    3.13
   6 -11  -2   39.18    3.28
   6  11   2   34.86    3.22
   6  11  -2   36.51    3.27
  -6 -11  -2   38.87    3.36
  -6 -11   2   34.95    2.80
   6 -11  -2   37.24    2.92
   6 -12  -2   12.87    1.78
  -6 -12  -2   13.26    2.10
  -6 -12   2   12.60    1.90
   6 -12  -2   13.56    2.09
  -6 -12   2   13.24    1.86
  -6 -12  -2   13.19    1.93
   6  12   2   12.18    1.99
   6  12  -2   13.33    2.06
   6 -13  -2    1.92    0.82
  -6 -13   2    2.48    1.00
  -6 -13  -2    0.36    0.78
   6 -13  -2    1.32    0.79
  -6 -13   2    1.38    0.96
  -6 -13  -2    2.56    1.09
   6  13   2    0.76    0.80
   6  13  -2    0.64    0.82
   6 -14  -2    0.19    0.73
   6 -14  -2    0.25    0.73
  -6 -14  -2    1.60    1.03
  -6 -14   2   -0.16    0.74
  -6 -14   2    0.88    0.81
  -6 -14  -2    1.64    0.91
   6  14   2    1.22    1.04
   6  14  -2   -0.15    0.84
   6  15   2   68.41    4.18
   6  15  -2   71.81    4.31
  -6 -15  -2   67.46    3.75
   6 -15  -2   67.53    4.09
  -6 -15   2   73.02    3.70
  -6 -15  -2   70.51    4.15
  -6 -15   2   68.32    3.57
   6  16   2    1.12    0.62
   6  16  -2    1.13    0.60
   6 -16  -2    0.78    0.75
  -6 -16  -2    2.50    1.00
  -6 -16   2    2.28    0.82
  -6 -16  -2    1.63    0.79
   6  17  -2    4.41    1.02
   6  17   2    3.64    0.93
   6  17  -2    3.69    0.92
   6 -17  -2    3.18    0.86
  -6 -17  -2    3.87    1.01
  -6 -17   2    3.93    0.78
  -6 -17  -2    4.55    0.94
   6  18   2    2.71    0.70
   6  18  -2    1.51    0.57
  -6 -18  -2    1.86    0.61
  -6 -18   2    2.80    0.61
   6 -18  -2    2.80    0.75
   6  19  -2    0.22    0.33
   6   0   3  781.10   17.42
   6   0  -3  776.73   10.79
   6   0  -3  791.92   12.87
   6   0  -3  791.30   17.87
   6   0  -3  784.86   12.28
   6  -1   3   21.13    3.08
   6   1   3   24.92    3.20
   6  -1  -3   19.93    1.80
   6   1  -3   19.76    1.76
  -6   1   3   18.63    3.00
  -6  -1   3   15.25    2.74
   6   1  -3   21.11    2.19
   6  -1  -3   26.81    2.44
   6  -1  -3   21.46    3.21
   6  -1  -3   22.48    2.13
   6   1  -3   18.86    1.97
   6  -2   3  350.07   11.62
   6   2   3  351.12   11.74
   6   2  -3  337.47    8.49
   6  -2  -3  350.66    8.58
   6   2  -3  339.91    7.19
   6  -2  -3  346.40    7.42
  -6   2   3  324.79   12.07
  -6  -2  -3  334.89    8.00
  -6  -2   3  309.27   12.17
   6  -2  -3  355.14   12.51
  -6   2  -3  332.92   13.17
   6  -2  -3  345.23    8.11
   6   2  -3  343.68    8.17
  -6  -3  -3    3.06    0.92
   6  -3  -3    2.51    0.94
   6   3  -3    2.42    0.88
   6   3  -3    3.33    1.12
   6  -3  -3    2.57    0.90
   6  -3  -3    2.54    0.77
   6   3  -3    1.55    0.57
  -6   3   3    4.51    1.44
  -6  -3   3    1.69    1.21
   6  -3  -3    5.32    2.19
  -6   3  -3   -1.31    1.25
   6  -3   3   -1.40    1.23
   6   3   3    3.20    1.23
  -6   4  -3  148.20    9.06
   6  -4  -3  144.78    8.39
  -6  -4  -3  136.90    5.35
   6  -4  -3  144.04    5.63
   6   4  -3  137.99    5.60
   6  -4  -3  139.67    4.93
   6  -4  -3  142.66    5.84
  -6   4   3  123.53    7.46
  -6  -4  -3  134.12    5.34
  -6  -4   3  136.88    8.33
   6  -4  -3  142.66    5.30
   6   4  -3  146.33    5.37
   6  -4   3  147.75    7.58
   6   4   3  155.55    7.87
  -6   5  -3   60.73    5.87
   6  -5  -3   54.29    5.35
  -6  -5  -3   58.43    3.65
   6  -5  -3   61.57    3.77
   6   5  -3   59.86    3.79
   6  -5  -3   59.82    3.27
   6  -5  -3   62.28    3.97
  -6   5   3   51.73    4.80
  -6  -5   3   63.61    5.80
  -6  -5  -3   61.35    3.70
   6  -5  -3   58.94    3.40
   6   5  -3   62.38    3.52
   6  -5   3   62.90    5.11
   6   5   3   64.43    5.15
  -6   6  -3   69.04    6.47
   6  -6  -3   69.20    6.14
  -6  -6  -3   61.33    3.85
   6   6  -3   58.04    3.78
   6  -6  -3   66.16    3.93
   6  -6  -3   64.30    3.49
   6  -6  -3   63.36    4.06
   6  -6   3   62.67    5.13
   6   6   3   67.41    5.23
  -6   6   3   55.13    5.01
  -6  -6   3   54.99    5.54
  -6  -6  -3   61.14    3.76
   6  -6  -3   62.34    3.49
   6   6  -3   63.42    3.55
  -6   7  -3    8.91    2.52
   6  -7  -3    7.56    1.54
   6  -7  -3    6.78    2.03
  -6  -7  -3    8.64    1.54
  -6  -7  -3    8.29    1.54
   6  -7  -3    7.73    1.45
   6   7  -3    9.09    1.65
   6  -7  -3    7.98    1.37
  -6   7   3    6.76    1.74
  -6  -7   3    5.11    0.92
   6  -7  -3    7.20    1.20
   6   7  -3    7.08    1.23
   6  -7   3    5.22    1.43
  -6  -8  -3  225.48    7.70
   6  -8  -3  215.96    6.69
   6  -8  -3  225.44    7.94
   6   8  -3  213.75    7.51
   6  -8  -3  236.71    7.61
   6  -8  -3  211.17   11.03
  -6   8   3  186.65    9.34
  -6  -8  -3  212.80    7.18
  -6  -8   3  212.28   10.88
  -6   8  -3  223.02   11.89
   6  -9  -3  242.71    8.41
   6  -9  -3  232.41    7.04
  -6  -9  -3  233.36    7.64
  -6  -9   3  232.66    7.12
  -6  -9  -3  231.46    7.97
   6  -9  -3  237.49    7.70
   6   9  -3  240.96    8.12
   6  10  -3  159.10    6.67
   6 -10  -3  171.39    7.09
   6 -10  -3  162.16    5.97
  -6 -10  -3  159.88    6.44
  -6 -10   3  165.72    6.01
  -6 -10  -3  164.70    6.79
   6  10  -3  168.40    6.36
   6  11  -3  220.23    7.81
   6 -11  -3  203.27    7.72
   6 -11  -3  198.80    6.66
  -6 -11  -3  210.11    7.30
  -6 -11  -3  210.69    7.69
  -6 -11   3  213.82    6.85
   6  11  -3  213.01    7.18
   6  12  -3   31.39    2.99
   6 -12  -3   27.16    2.87
   6 -12  -3   27.78    2.56
  -6 -12  -3   28.62    2.75
  -6 -12  -3   27.43    2.82
  -6 -12   3   30.75    2.65
   6  12  -3   29.50    2.72
  -6 -13   3  134.58    5.19
   6  13  -3  138.11    6.02
   6 -13  -3  130.40    5.97
   6 -13  -3  123.23    5.15
  -6 -13  -3  125.70    5.42
  -6 -13  -3  122.23    5.71
  -6 -13   3  131.41    5.17
   6  13  -3  131.41    5.46
   6  14  -3   47.12    3.41
   6 -14  -3   42.99    3.34
   6 -14  -3   37.40    2.79
  -6 -14  -3   40.99    3.01
  -6 -14  -3   41.87    3.26
  -6 -14   3   44.42    2.89
   6  14  -3   43.27    3.04
  -6 -15  -3   22.20    2.11
   6  15  -3   24.98    2.38
   6 -15  -3   26.96    2.52
  -6 -15   3   26.31    2.08
  -6 -15  -3   26.27    2.47
   6 -16  -3    4.56    1.03
   6  16  -3    6.53    1.19
  -6 -16  -3    7.19    1.26
  -6 -16   3    7.10    1.04
   6 -17  -3    3.77    0.89
   6  17  -3    5.31    1.02
  -6 -17  -3    5.41    1.00
  -6 -17   3    4.68    0.74
   6 -18  -3    4.92    0.85
   6  18  -3    5.74    0.85
   6   0   4  264.87   11.11
   6   0  -4  254.36    6.80
   6   0  -4  247.99    7.68
  -6   0   4  236.72   11.37
   6   0  -4  231.97   10.41
   6   0  -4  253.38    7.43
   6  -1   4   27.59    3.89
   6   1   4   32.71    4.01
   6  -1  -4   27.60    2.30
   6   1  -4   29.93    2.36
   6  -1  -4   29.46    2.72
   6  -1  -4   28.08    2.60
   6   1  -4   29.95    2.71
  -6   1   4   29.42    3.95
  -6  -1   4   24.27    3.62
   6  -1  -4   27.25    3.96
   6  -1  -4   28.59    2.55
   6   1  -4   29.28    2.58
   6  -2   4   39.63    4.43
   6   2   4   40.12    4.36
   6   2  -4   36.06    2.59
   6  -2  -4   38.62    2.73
   6  -2  -4   37.84    3.08
  -6   2   4   28.52    3.89
  -6  -2   4   40.11    4.66
   6  -2  -4   36.87    2.91
   6   2  -4   36.00    2.88
   6  -2  -4   28.16    3.66
   6  -2  -4   34.03    2.92
   6   2  -4   31.68    2.79
   6   3   4   16.21    2.67
   6  -3   4   17.51    2.86
   6  -3  -4   16.50    2.08
   6   3  -4   15.11    2.04
   6   3  -4   13.57    1.63
   6  -3  -4   15.48    1.80
  -6   3   4   15.63    2.94
  -6  -3   4   16.09    2.98
   6  -3  -4   15.97    1.95
   6   3  -4   16.28    1.99
   6  -3  -4   15.34    2.02
   6  -3  -4    9.75    2.48
   6  -4   4   33.97    4.06
   6   4   4   37.87    4.21
   6   4  -4   27.27    2.72
   6  -4  -4   26.82    2.62
   6   4  -4   28.45    2.29
   6  -4  -4   29.44    2.45
   6  -4  -4   29.31    2.77
  -6   4   4   21.72    3.28
  -6  -4   4   29.76    4.17
   6  -4  -4   22.58    3.93
   6  -4  -4   31.42    2.63
   6   4  -4   32.51    2.70
  -6   4  -4   28.39    4.32
  -6   5  -4    6.12    2.40
   6  -5  -4   11.29    1.81
   6  -5  -4   14.15    3.26
  -6   5   4   10.59    2.54
  -6  -5   4    3.16    1.60
   6  -5  -4    8.68    1.45
   6   5  -4   11.12    1.80
  -6  -5  -4   10.15    1.67
   6  -5  -4    9.91    1.65
  -6  -5  -4   10.22    1.68
   6  -5   4    5.02    1.79
   6   5   4   12.34    2.50
   6  -5  -4   11.17    1.60
   6   5  -4   11.00    1.60
   6  -6  -4   73.14    4.25
   6   6  -4   73.00    4.36
   6  -6  -4   77.75    4.60
   6  -6  -4   77.54    4.06
  -6  -6  -4   75.17    4.39
  -6  -6  -4   66.57    4.19
   6  -6  -4   73.46    3.93
   6   6  -4   75.19    4.00
   6  -7  -4   31.85    2.86
   6   7  -4   32.37    2.99
   6  -7  -4   30.70    3.00
   6  -7  -4   30.69    2.65
  -6  -7  -4   31.23    2.94
  -6  -7  -4   25.97    2.75
   6  -7  -4   32.95    2.57
   6   7  -4   31.10    2.57
   6  -8  -4   42.39    3.49
   6  -8  -4   40.18    3.03
  -6  -8  -4   37.17    3.24
  -6  -8  -4   40.25    3.34
   6   8  -4   38.76    3.25
   6  -8  -4   36.39    3.06
  -6  -9  -4   19.37    2.41
  -6  -9  -4   16.98    2.22
   6  -9  -4   17.50    2.06
   6   9  -4   18.36    2.29
   6 -10  -4   22.57    2.57
   6 -10  -4   21.88    2.25
  -6 -10  -4   22.32    2.54
  -6 -10   4   24.17    2.43
  -6 -10  -4   20.80    2.42
   6  10  -4   24.50    2.58
   6 -11  -4   23.07    2.61
   6 -11  -4   22.88    2.30
  -6 -11  -4   23.93    2.63
  -6 -11   4   25.21    2.39
  -6 -11  -4   22.77    2.46
   6  11  -4   21.47    2.43
  -6 -12   4    3.34    1.00
   6 -12  -4    3.49    1.20
  -6 -12  -4    4.25    1.25
   6  12  -4    4.00    1.19
   6 -12  -4    3.21    1.04
  -6 -13   4   25.00    2.17
  -6 -13  -4   22.96    2.37
   6 -13  -4   20.99    2.30
   6  13  -4   23.78    2.31
   6 -13  -4   22.83    2.14
  -6 -14   4   12.27    1.44
   6 -14  -4   11.80    1.68
   6  14  -4   14.45    1.77
  -6 -14  -4   13.08    1.73
   6 -14  -4   13.81    1.57
  -6 -15   4    5.50    0.90
   6 -15  -4    6.51    1.27
  -6 -15  -4    6.96    1.23
   6 -15  -4    6.51    1.03
   6  15  -4    5.44    1.04
   6  16  -4   16.83    1.51
  -6 -16   4   16.80    1.26
  -6 -16  -4   17.43    1.62
   6 -16  -4   16.71    1.59
   6   0  -5   61.89    3.57
   6   0  -5   61.10    3.86
   6   0  -5   66.72    4.00
   6   1  -5    7.03    1.47
   6  -1  -5    6.37    1.45
   6  -1  -5    8.38    1.51
   6   1  -5    6.88    1.39
   6  -1  -5    9.46    1.48
   6   1  -5    6.14    1.29
   6   2  -5   11.22    1.75
   6  -2  -5   11.63    1.76
   6  -2  -5   11.53    1.74
   6   2  -5   12.84    1.84
   6  -2  -5   12.23    1.67
   6   2  -5   11.92    1.62
   6   3  -5    3.77    1.09
   6  -3  -5    4.83    1.20
   6  -3  -5    5.70    1.28
   6   3  -5    5.23    1.28
   6  -3  -5    5.10    1.15
   6   3  -5    5.86    1.16
   6  -3  -5    6.19    1.29
   6   4  -5   20.43    2.09
   6  -4  -5   24.84    2.36
   6  -4  -5   20.34    2.26
   6   4  -5   21.58    2.33
   6  -4  -5   23.16    2.33
   6   4  -5   23.12    2.35
   6  -4  -5   21.50    2.31
   6   5  -5   14.29    1.71
   6   5  -5   11.47    1.75
   6  -5  -5   13.06    1.75
   6  -5  -5   12.08    1.75
   6  -5  -5   12.99    1.82
   6  -5  -5   11.41    1.61
   6   5  -5   15.18    1.91
   6   6  -5   34.61    2.63
   6  -6  -5   35.92    2.85
  -6  -6  -5   33.75    2.86
   6  -6  -5   35.11    2.87
   6   6  -5   32.38    2.85
   6  -6  -5   30.67    2.51
   6   6  -5   34.89    2.75
   6  -6  -5   33.32    2.90
   6   7  -5    4.82    1.28
   6  -7  -5    4.03    1.13
   6   7  -5    2.74    0.91
   6  -7  -5    3.02    1.00
  -6  -7  -5    2.58    1.02
   6  -7  -5    6.78    1.37
   6   7  -5    3.06    0.92
   6  -7  -5    4.06    0.98
   6  -8  -5   26.78    2.58
   6   8  -5   28.10    2.58
   6  -8  -5   29.25    2.50
   6   8  -5   27.22    2.29
  -6  -8  -5   23.48    2.43
   6  -9  -5   32.26    2.79
   6   9  -5   39.13    2.99
   6  -9  -5   39.24    2.83
   6   9  -5   38.58    2.62
  -6  -9  -5   33.61    2.86
   6 -10  -5   68.71    3.94
   6  10  -5   73.42    3.92
   6  10  -5   71.67    3.42
   6 -10  -5   62.07    3.44
  -6 -10   5   73.68    3.79
  -6 -10  -5   67.67    3.91
   6 -11  -5   59.17    3.52
   6  11  -5   59.50    3.37
   6  11  -5   61.92    3.03
   6 -11  -5   57.40    3.19
  -6 -11   5   65.66    3.41
  -6 -11  -5   58.86    3.54
   6  12  -5    0.14    0.45
   6 -12  -5   -0.11    0.58
  -6 -12  -5   -0.19    0.58
   6  12  -5    1.11    0.64
   6 -12  -5    0.49    0.72
  -6 -12   5    0.20    0.54
   6 -13  -5   27.79    2.18
   6  13  -5   29.30    2.08
   6  13  -5   28.86    1.77
   6 -13  -5   25.09    1.89
  -6 -13  -5   24.46    2.05
  -6 -13   5   29.03    1.97
   6 -14  -5    5.96    0.97
   6  14  -5    7.17    0.80
  -6 -14   5    7.46    0.92
  -6 -14  -5    7.73    1.11
   6  14  -5    7.12    0.95
   6 -14  -5    6.89    0.95
  -6   0  -6    7.37    1.48
   6   0  -6    5.36    1.12
   6   0  -6    6.46    1.18
   6   0  -6    7.74    1.43
  -6  -1  -6    7.96    1.48
  -6   1  -6    6.84    1.36
   6  -1  -6    6.13    1.18
   6   1  -6    7.00    1.26
   6   1  -6    5.95    1.16
   6  -1  -6    7.23    1.26
   6  -1  -6    7.35    1.37
   6   1  -6    5.80    1.27
   6  -2  -6    9.05    1.42
  -6  -2  -6    9.42    1.57
  -6   2  -6    8.35    1.54
   6   2  -6   10.33    1.48
   6  -2  -6    8.93    1.37
   6   2  -6   10.35    1.48
   6  -2  -6   11.10    1.58
   6   2  -6   10.40    1.57
   6  -3  -6   11.71    1.61
   6   3  -6   13.48    1.65
   6  -3  -6   14.57    1.68
   6   3  -6   11.86    1.56
   6  -3  -6   13.09    1.65
   6   3  -6   13.54    1.75
  -6  -3  -6   12.61    1.76
  -6   3  -6    9.81    1.59
   6  -4  -6   25.51    2.27
   6   4  -6   27.78    2.27
   6  -4  -6   27.46    2.24
   6   4  -6   23.94    2.16
  -6   4  -6   24.73    2.34
  -6  -4  -6   22.88    2.23
   6  -4  -6   28.49    2.37
   6   4  -6   26.18    2.32
  -6   5  -6    1.38    0.72
  -6  -5  -6    0.86    0.66
   6  -5  -6    1.61    0.76
   6   5  -6    1.35    0.75
   6  -5  -6    2.40    0.81
   6   5  -6    2.71    0.98
   6   5  -6    2.55    0.90
   6  -6  -6   13.94    1.65
   6   6  -6   14.28    1.59
   6   6  -6   13.26    1.62
   6   6  -6   14.50    1.66
  -6   6  -6   12.75    1.56
  -6  -6  -6   11.48    1.49
   6  -6  -6   11.28    1.40
  -6   7  -6    4.05    0.85
  -6  -7  -6    4.80    0.94
   6  -7  -6    3.27    0.75
   6   7  -6    2.95    0.73
   6   7  -6    3.43    0.88
   6  -7  -6    3.78    0.97
   6   7  -6    4.53    0.93
   6   8  -6   19.31    1.74
   6  -8  -6   18.23    1.75
   6   8  -6   22.09    1.83
  -6  -9   6    2.03    0.80
   6   9  -6    1.19    0.59
   6  -9  -6    1.77    0.71
   6   9  -6    1.32    0.65
   6  10  -6   18.48    1.48
  -6 -10   6   17.10    1.56
   6 -10  -6   18.45    1.63
   6  10  -6   18.87    1.51
  -6 -11   6   35.25    2.03
   6 -11  -6   35.13    2.04
   6  11  -6   32.98    1.80
  -6 -12   6    6.65    0.86
   6 -12  -6    6.01    0.84
  -6   0  -7   23.32    1.99
   6   0  -7   24.74    1.99
   6   0  -7   24.82    1.87
   6  -1  -7    5.55    1.01
   6   1  -7    5.43    1.01
   6  -1  -7    3.46    0.79
   6   1  -7    4.30    0.89
  -6   1  -7    3.92    0.91
  -6  -1  -7    4.22    0.91
   6  -2  -7    6.62    1.05
   6   2  -7    5.36    1.00
   6  -2  -7    6.55    1.06
  -6   2  -7    4.69    0.93
  -6  -2  -7    5.93    1.05
   6   2  -7    6.08    1.01
   6  -3  -7    0.92    0.55
   6   3  -7    1.72    0.57
   6  -3  -7    2.38    0.73
  -6  -3  -7    1.04    0.51
  -6   3  -7    1.08    0.61
   6   3  -7    2.54    0.70
   6  -4  -7    0.55    0.39
   6   4  -7    0.33    0.45
   6  -4  -7    1.24    0.56
  -6  -4  -7    0.25    0.40
  -6   4  -7    0.04    0.50
   6   4  -7    0.85    0.55
   6  -5  -7    3.05    0.64
   6   5  -7    2.78    0.66
   6  -5  -7    4.56    0.82
  -6  -5  -7    4.87    0.82
  -6   5  -7    4.09    0.80
   6   5  -7    3.72    0.75
   6  -6  -7   11.09    1.17
   6   6  -7   11.06    1.13
  -6  -6  -7    9.57    0.95
  -6   6  -7    9.30    0.97
   6  -6  -7    9.84    0.98
   6   6  -7    9.19    0.98
  -6  -7   7    1.78    0.56
   6   7  -7    2.34    0.57
   6  -7  -7    1.83    0.54
  -6  -8   7    1.60    0.46
   6   8  -7    1.83    0.46
   6  -8  -7    1.19    0.43
  -7   0   0   -0.63    1.54
   7   0   0    5.01    1.48
  -7   1   0  308.66   10.69
  -7  -1   0  289.60   10.17
   7  -1   0  285.58   10.80
   7   1   0  292.08   10.87
  -7  -2   0    3.45    1.23
   7  -2   0    2.74    1.45
   7   2   0    4.92    1.37
  -7   2   0    0.44    0.70
   7  -3   0    7.78    2.07
   7   3   0    2.13    1.00
   7  -3   0    5.54    1.18
   7   3   0    4.88    1.09
  -7  -3   0    5.70    1.79
  -7   3   0    7.06    1.83
   7   4   0   73.83    4.22
   7  -4   0   79.40    4.30
  -7   4   0   70.09    5.81
  -7  -4   0   68.42    4.94
   7  -4   0   63.10    5.10
   7   4   0   70.63    5.49
   7  -5   0  148.10    6.00
   7   5   0  134.66    5.86
  -7   5   0  150.50    8.67
  -7  -5   0  141.65    4.86
   7  -6   0   12.60    1.86
   7  -6   0   14.48    1.82
   7   6   0   15.87    2.15
   7  -6   0   10.43    2.08
  -7   6   0   15.81    2.81
  -7  -6   0   12.07    1.53
  -7  -7   0   15.99    1.81
   7   7   0   19.49    2.06
   7  -7   0   16.61    2.18
   7  -7   0   18.44    2.08
   7   7   0   18.84    2.38
   7  -7   0    9.99    2.13
  -7   7   0   19.05    3.33
  -7  -7   0   16.18    3.19
  -7   8   0  817.60   21.70
   7  -8   0  803.56   19.00
   7  -8   0  789.57   14.71
   7   8   0  789.80   15.16
   7  -8   0  826.09   13.78
  -7  -8   0  846.08   13.01
   7   8   0  816.46   13.21
  -7   9   0  176.33   10.24
   7  -9   0  173.34    6.43
  -7  -9   0  189.07    6.39
   7  -9   0  179.65    7.17
   7   9   0  177.43    7.38
  -7  -9   0  190.15    7.00
  -7  -9   0  189.08   10.02
  -7 -10   0   88.26    4.45
  -7 -10   0   86.50    4.84
   7  10   0   83.51    5.17
   7 -10   0   85.33    5.02
   7 -10   0   91.31    4.73
  -7 -11   0  105.64    4.93
  -7 -11   0  111.98    5.52
   7 -11   0  108.92    5.12
   7  11   0  102.08    5.76
   7 -11   0   99.32    5.42
  -7 -12   0   97.33    4.73
  -7 -12   0   98.40    5.18
   7 -12   0  100.52    5.46
   7  12   0   93.69    5.50
   7 -12   0  103.26    4.93
  -7 -13   0    9.40    1.65
   7  13   0    9.20    1.96
  -7 -13   0    7.10    1.56
  -7 -14   0   27.52    2.71
  -7 -14   0   32.26    2.67
   7  14   0   29.64    3.01
  -7 -15   0   12.66    1.65
   7  15   0   10.49    1.74
  -7 -15   0   12.11    1.77
   7  15   0   14.71    1.74
  -7 -16   0   25.12    2.20
  -7 -16   0   30.94    2.32
   7  16   0   23.74    2.40
   7  16   0   24.87    2.06
  -7 -17   0    3.69    0.85
  -7 -17   0    3.76    0.85
   7  17   0    2.66    0.89
  -7 -18   0    3.35    0.68
   7  18   0    2.34    0.74
   7   0   1    0.24    1.02
  -7   0  -1   -1.11    1.11
  -7   0   1    0.34    1.13
   7  -1  -1   33.64    2.62
   7   1  -1   32.99    2.63
  -7   1  -1   31.89    3.97
   7  -1   1   32.37    3.74
   7   1   1   33.65    3.74
  -7  -1  -1   32.05    3.26
  -7   1   1   29.61    3.76
  -7  -1   1   28.81    3.59
   7  -2  -1    9.77    1.49
   7   2  -1    9.72    1.48
   7  -2   1    8.86    1.46
   7  -2  -1   10.80    1.63
   7   2   1    9.16    1.46
   7   2  -1    9.94    1.55
  -7   2  -1    7.91    2.41
  -7   2   1    8.02    1.97
  -7  -2  -1    7.13    1.32
  -7  -2   1    7.85    2.18
   7  -2   1   11.21    2.41
   7   2   1    5.18    1.51
   7   3   1   52.66    3.55
   7   3  -1   55.41    3.56
   7  -3   1   54.95    3.58
   7  -3  -1   57.67    3.63
   7  -3   1   53.12    4.70
   7   3   1   56.76    4.85
  -7   3  -1   53.70    5.29
  -7   3   1   60.77    5.10
  -7   3   1   57.42    5.14
  -7  -3   1   62.28    5.06
   7  -3  -1   59.86    3.44
   7   3  -1   60.68    3.59
  -7  -4   1  124.22    4.44
  -7  -4  -1  136.42    5.15
   7  -4  -1  125.57    4.92
   7   4  -1  134.05    5.19
   7  -4  -1  127.80    5.02
   7   4  -1  135.45    5.34
   7   4   1  121.70    5.45
   7   4  -1  126.88    5.50
   7  -4   1  128.52    5.52
   7  -4  -1  126.67    5.40
  -7  -4  -1  127.26    4.62
  -7  -4   1  136.54    7.57
  -7   4  -1  130.77    8.39
  -7   4   1  138.71    7.78
   7  -4   1  130.08    7.42
   7   4   1  129.31    7.36
   7  -5   1    1.41    1.36
  -7   5  -1    2.51    1.20
  -7   5   1    0.60    0.61
   7  -5  -1    0.63    0.54
  -7  -5   1    3.84    1.92
  -7  -5  -1    3.33    0.83
  -7  -5   1    3.53    0.85
  -7  -5  -1    2.47    0.84
   7  -5  -1    4.52    1.06
   7   5  -1    3.36    0.91
   7  -5  -1    3.48    0.92
   7   5  -1    4.53    1.06
   7  -5   1    3.40    0.98
   7  -5  -1    3.32    1.10
   7   5   1    3.23    1.08
   7   5  -1    2.22    0.93
  -7  -6  -1  102.02    4.40
  -7  -6   1  107.70    6.78
  -7  -6   1  103.61    4.31
  -7  -6  -1  105.39    4.85
   7  -6  -1  103.78    4.66
   7   6  -1  102.76    4.75
   7  -6  -1  102.63    4.49
   7   6  -1   98.23    4.43
   7  -6  -1  105.45    5.03
   7  -6   1  103.12    5.13
   7  -6  -1  106.92    5.15
   7   6   1  104.06    5.26
   7   6  -1  105.60    5.24
   7  -6  -1  108.92    7.12
   7  -6   1  105.52    6.65
   7   6   1  110.58    6.82
  -7   6  -1  104.47    7.78
  -7   6   1  103.68    7.00
  -7  -7  -1   53.35    3.58
  -7  -7   1   52.02    3.19
   7  -7  -1   54.97    3.49
   7   7  -1   51.78    3.59
   7  -7   1   50.22    4.82
   7   7   1   55.37    4.87
   7  -7  -1   54.64    3.69
   7  -7   1   52.38    3.75
   7  -7  -1   55.70    3.81
   7   7   1   49.41    3.78
   7   7  -1   52.09    3.80
   7  -7  -1   43.91    4.63
  -7  -7   1   50.27    5.05
  -7   7  -1   54.93    5.79
  -7   7   1   46.62    4.76
  -7  -7  -1   51.20    3.28
  -7  -7   1   51.39    4.80
   7   8  -1  172.57    6.45
   7  -8  -1  179.78    6.36
  -7   8  -1  171.99   10.35
  -7   8   1  180.58    9.82
  -7  -8   1  161.77    9.37
   7  -8  -1  176.25    9.48
   7  -8   1  165.62    6.78
   7  -8  -1  177.40    6.89
   7   8   1  165.82    6.93
   7   8  -1  161.82    6.84
   7  -8  -1  165.10    6.49
  -7  -8  -1  167.58    5.97
  -7  -8   1  164.24    5.74
  -7  -8  -1  175.45    6.61
   7   9  -1  317.70    8.92
  -7  -9   1  315.73    8.10
  -7  -9  -1  325.30    9.19
   7  -9  -1  320.44    9.22
   7   9  -1  319.03    9.73
   7  -9  -1  320.67    9.44
   7   9   1  312.13    9.64
   7  -9   1  319.69    9.53
  -7  -9   1  322.21   13.65
   7  -9  -1  296.83   12.39
  -7   9  -1  312.75   14.23
  -7  -9  -1  312.71    8.36
   7 -10  -1  489.90   11.47
  -7 -10  -1  482.81   10.56
   7  10   1  472.26   12.07
   7  10  -1  478.17   12.07
   7 -10   1  480.50   11.82
   7 -10  -1  473.42   11.59
  -7 -10   1  489.68   10.28
  -7 -10  -1  473.06   11.30
   7 -10  -1  484.00    9.90
   7 -11  -1  320.05    8.06
   7 -11  -1  318.20    9.29
  -7 -11  -1  312.98    8.58
   7  11   1  301.38    9.70
   7  11  -1  310.31    9.86
   7 -11   1  309.46    9.57
   7 -11  -1  306.52    9.40
  -7 -11   1  308.87    8.22
  -7 -11  -1  326.03    9.45
  -7 -11   1  341.04    9.49
   7 -12  -1  183.85    7.19
   7  12   1  173.18    7.29
   7  12  -1  182.89    7.51
   7 -12   1  169.23    7.00
  -7 -12  -1  177.62    6.50
   7 -12  -1  179.17    6.90
  -7 -12   1  183.49    6.35
  -7 -12   1  184.29    6.97
  -7 -12  -1  189.39    7.20
   7  13   1   53.34    4.04
   7  13  -1   54.14    4.07
  -7 -13  -1   54.83    3.61
  -7 -13   1   58.70    3.89
  -7 -13  -1   58.90    4.01
  -7 -13   1   56.27    3.50
   7 -13  -1   54.69    3.78
   7 -14  -1    0.21    0.77
   7  14   1    0.43    0.80
   7  14  -1    0.62    0.89
  -7 -14   1    0.30    0.71
  -7 -14  -1    0.51    0.82
  -7 -14   1    0.79    0.77
  -7 -14  -1    0.68    0.83
   7 -15  -1   17.45    1.98
  -7 -15   1   18.97    1.93
  -7 -15  -1   19.30    2.03
   7  15   1   19.38    2.27
   7  15  -1   18.92    2.29
   7  15  -1   16.73    1.93
  -7 -15  -1   18.52    2.09
  -7 -15   1   17.90    1.95
   7 -16  -1    4.73    1.01
   7  16   1    3.37    0.97
   7  16  -1    3.75    1.07
  -7 -16  -1    3.72    1.01
  -7 -16   1    4.87    0.98
  -7 -16   1    4.89    1.01
  -7 -16  -1    3.94    0.93
   7  16  -1    4.57    1.07
   7  17   1    4.23    0.96
   7  17  -1    5.50    1.07
  -7 -17   1    4.12    0.77
  -7 -17  -1    6.33    1.10
  -7 -17  -1    4.69    0.90
  -7 -17   1    4.42    0.83
   7  17  -1    5.75    1.00
   7  18   1    0.98    0.48
   7  18  -1    2.48    0.68
  -7 -18  -1    2.63    0.63
   7  18  -1    1.91    0.54
  -7 -18  -1    1.33    0.45
  -7 -18   1    2.30    0.54
   7   0  -2   -0.24    0.62
  -7   0   2    0.87    1.50
   7   0   2    0.38    0.52
   7   0  -2    0.24    0.70
   7   0  -2    0.07    0.60
  -7   1   2   14.17    2.93
  -7  -1   2   15.91    2.94
   7  -1  -2   15.43    1.85
   7   1  -2   13.94    1.72
   7  -1   2   14.59    1.88
   7   1  -2   16.90    2.01
   7   1   2   14.71    1.87
   7  -1   2   16.48    2.88
   7   1   2   21.19    3.03
   7  -1  -2   15.92    1.91
   7  -1  -2   15.41    1.84
   7   1  -2   15.94    1.90
   7  -2  -2  170.90    6.01
   7   2  -2  158.15    5.78
   7  -2  -2  164.07    5.83
   7   2  -2  172.79    6.08
   7  -2   2  161.37    6.04
   7  -2  -2  164.87    6.03
   7   2   2  164.49    6.17
   7   2  -2  159.21    5.98
  -7   2  -2  157.85    9.43
   7  -2   2  166.33    8.39
   7   2   2  162.88    8.43
  -7   2   2  149.09    8.35
  -7  -2   2  163.75    8.90
  -7  -3   2   56.77    3.03
   7   3  -2   55.32    3.50
   7  -3  -2   58.12    3.58
   7  -3  -2   60.77    3.57
   7   3  -2   61.27    3.65
   7   3  -2   55.94    3.59
   7  -3   2   56.02    3.62
   7  -3  -2   53.69    3.48
   7   3   2   59.05    3.78
  -7   3  -2   53.10    5.72
   7  -3  -2   71.67    5.97
   7  -3   2   58.32    5.03
   7   3   2   53.33    4.77
  -7  -3  -2   55.36    3.24
  -7   3   2   55.51    5.09
  -7  -3   2   51.13    5.02
  -7  -4  -2  129.03    5.13
  -7  -4   2  134.05    4.78
   7   4  -2  129.47    5.40
   7  -4  -2  133.21    5.42
   7  -4  -2  143.04    5.47
   7   4  -2  144.30    5.59
   7   4   2  129.55    5.65
   7   4  -2  130.86    5.57
   7  -4   2  133.17    5.60
   7  -4  -2  130.21    5.47
   7  -4  -2  140.60    8.21
  -7   4   2  130.11    7.84
  -7  -4  -2  129.73    5.03
  -7  -4   2  134.00    8.17
  -7   4  -2  152.54    9.46
   7  -4   2  140.97    7.77
   7   4   2  145.77    8.06
   7   5   2    7.37    1.79
   7  -5   2    4.60    1.28
  -7   5  -2   10.34    2.57
   7  -5  -2   10.81    1.76
   7  -5  -2    9.64    2.59
  -7   5   2    9.33    2.12
  -7  -5   2   10.44    2.42
  -7  -5   2   10.77    1.50
  -7  -5  -2   10.71    1.58
   7  -5  -2   11.70    1.74
  -7  -5  -2   11.30    1.63
   7   5  -2   11.25    1.64
   7  -5  -2   11.65    1.61
   7   5  -2   12.82    1.71
   7  -5   2    8.89    1.61
   7  -5  -2   10.23    1.63
   7   5   2   10.82    1.75
   7   5  -2    7.76    1.45
  -7   6  -2   37.25    4.76
   7  -6  -2   35.81    4.32
   7  -6   2   35.01    3.00
   7  -6  -2   34.94    2.98
   7   6   2   38.49    3.23
   7   6  -2   34.65    2.96
  -7   6   2   30.62    4.09
  -7  -6  -2   34.90    2.77
  -7  -6   2   31.68    3.86
  -7  -6  -2   32.39    2.80
  -7  -6   2   35.01    2.63
   7  -6  -2   34.29    2.89
   7   6  -2   33.70    2.88
   7  -6  -2   37.64    2.59
   7  -6  -2   39.97    3.29
   7  -6  -2   39.06    2.85
   7   6  -2   41.24    2.96
   7  -6   2   39.30    4.32
   7   6   2   44.82    4.57
  -7   7  -2   93.90    7.82
   7  -7  -2  110.74    7.84
   7  -7   2  103.03    5.18
   7  -7  -2   94.66    4.91
   7   7   2  105.53    5.32
   7   7  -2  100.71    5.12
  -7   7   2   98.17    7.13
  -7  -7  -2   98.70    4.71
  -7  -7   2   90.31    6.79
  -7  -7   2   97.78    4.43
  -7  -7  -2   99.36    4.98
   7  -7  -2   99.76    4.93
   7   7  -2   92.44    4.86
   7  -7  -2  101.46    4.34
   7  -7  -2  108.66    5.43
   7  -7  -2  100.48    4.46
   7   7  -2   99.14    4.44
   7  -7   2   98.84    6.53
  -7  -8   2  820.83   13.01
  -7  -8  -2  821.00   14.56
   7  -8  -2  847.92   14.44
   7   8  -2  819.34   14.55
   7  -8  -2  860.85   12.86
   7  -8  -2  835.47   15.16
   7  -8   2  847.09   15.01
   7  -8  -2  818.97   14.57
   7   8   2  834.87   15.14
   7   8  -2  818.57   14.82
   7  -8  -2  836.41   21.65
  -7   8   2  780.87   20.07
  -7  -8  -2  839.43   13.88
  -7  -8   2  818.23   20.51
  -7   8  -2  854.04   23.59
   7  -9  -2  115.31    4.85
   7  -9  -2  113.10    5.68
   7   9  -2  111.48    5.49
   7   9   2  115.77    5.73
   7   9  -2  113.44    5.62
   7  -9   2  120.23    5.75
   7  -9  -2  109.74    5.40
  -7  -9  -2  106.45    5.41
  -7  -9   2  110.55    4.87
  -7  -9  -2  112.73    5.23
   7 -10  -2   70.77    3.87
   7 -10  -2   70.32    4.51
   7  10  -2   66.43    4.28
   7  10   2   68.75    4.45
   7  10  -2   67.22    4.41
   7 -10   2   68.54    4.38
   7 -10  -2   65.82    4.22
  -7 -10  -2   71.38    4.46
  -7 -10   2   69.38    3.92
  -7 -10  -2   70.29    4.23
   7 -11  -2   24.35    2.32
   7 -11  -2   23.87    2.69
   7  11  -2   25.23    2.70
   7  11   2   26.66    2.84
   7  11  -2   21.93    2.56
   7 -11   2   22.59    2.53
   7 -11  -2   24.69    2.62
  -7 -11   2   25.94    2.48
  -7 -11  -2   21.07    2.52
  -7 -11  -2   24.72    2.63
   7 -12  -2   61.06    3.61
   7 -12  -2   71.41    4.48
  -7 -12   2   67.64    4.11
   7  12  -2   66.98    4.27
   7  12  -2   68.14    4.43
   7  12   2   67.61    4.38
  -7 -12   2   74.70    4.00
  -7 -12  -2   64.04    4.24
  -7 -12  -2   68.72    4.10
   7 -13  -2   87.61    4.16
   7 -13  -2   91.23    4.86
   7  13  -2   91.71    4.85
   7  13   2   88.73    4.88
   7  13  -2   86.99    4.82
  -7 -13  -2   94.58    4.67
  -7 -13   2   95.57    4.42
  -7 -13   2   92.42    4.58
  -7 -13  -2   96.04    5.03
   7 -14  -2   30.32    2.73
   7  14  -2   31.81    2.74
   7  14   2   33.51    2.88
   7  14  -2   29.22    2.72
  -7 -14  -2   31.06    2.62
  -7 -14   2   37.61    2.71
  -7 -14  -2   34.16    2.93
  -7 -14   2   30.82    2.52
   7 -15  -2    6.28    1.27
   7  15  -2    5.79    1.18
   7  15   2    5.70    1.21
   7  15  -2    7.14    1.36
  -7 -15   2    6.10    1.12
  -7 -15  -2    7.21    1.28
  -7 -15  -2    5.38    1.25
  -7 -15   2    6.77    1.20
  -7 -16  -2   10.14    1.47
   7 -16  -2    8.34    1.28
   7  16  -2    8.39    1.31
  -7 -16   2   10.80    1.30
   7  16   2    8.86    1.27
   7  16  -2    7.41    1.24
  -7 -16  -2    9.60    1.31
   7  17  -2    1.17    0.51
   7 -17  -2    1.13    0.59
   7  17   2    1.22    0.57
   7  17  -2    0.54    0.48
  -7 -17  -2    0.68    0.45
  -7 -17   2    1.15    0.49
  -7 -17  -2    0.89    0.66
   7   0  -3   -0.53    0.86
   7   0  -3   -0.22    0.62
   7   0  -3    0.31    0.61
   7  -1   3   56.82    5.12
   7   1   3   53.72    5.06
  -7   1   3   50.34    5.17
  -7  -1   3   52.59    5.46
   7  -1  -3   54.48    3.00
   7  -1  -3   49.72    3.46
   7   1  -3   53.11    3.57
   7  -1  -3   53.50    5.14
   7   1  -3   55.74    5.42
   7  -1  -3   51.42    3.41
   7   1  -3   49.69    3.38
   7  -2   3   54.13    5.06
   7   2   3   47.28    4.71
   7  -2  -3   48.60    2.90
  -7  -2  -3   49.71    3.25
  -7   2   3   40.52    4.73
  -7  -2   3   49.54    5.28
   7  -2  -3   46.13    3.38
   7   2  -3   47.41    3.42
   7  -2  -3   49.01    5.01
   7  -2  -3   49.38    3.35
   7   2  -3   48.73    3.32
   7  -3   3  183.49    9.19
   7   3   3  190.59    9.49
   7  -3  -3  173.72    6.48
   7   3  -3  173.87    6.54
   7  -3  -3  182.25    5.66
  -7   3   3  169.51    9.41
  -7  -3  -3  173.61    6.13
  -7  -3   3  183.09   10.09
   7  -3  -3  183.78    9.93
   7  -3  -3  182.43    6.38
   7   3  -3  179.21    6.36
  -7   3  -3  174.05   10.41
  -7   4  -3   53.26    5.90
   7  -4  -3   61.61    5.95
  -7  -4  -3   53.62    3.45
   7   4  -3   53.68    3.70
   7  -4  -3   57.93    3.81
   7  -4  -3   59.53    3.29
   7  -4  -3   61.79    4.07
  -7   4   3   56.05    5.49
  -7  -4  -3   59.56    3.72
  -7  -4   3   55.97    5.54
   7  -4  -3   59.46    3.66
   7   4  -3   57.65    3.61
   7  -4   3   56.26    5.10
   7   4   3   56.81    5.28
  -7   5  -3   53.73    5.91
  -7   5   3   43.22    4.76
  -7  -5  -3   45.95    3.29
  -7  -5   3   43.17    5.13
   7   5  -3   45.13    3.44
   7  -5  -3   48.72    3.52
   7  -5  -3   48.72    3.05
   7  -5  -3   50.03    3.72
  -7  -5  -3   44.85    3.25
   7  -5  -3   52.39    5.31
   7   5   3   35.05    3.99
   7  -5   3   48.24    4.79
   7  -5  -3   47.92    3.27
   7   5  -3   47.16    3.27
  -7   6   3    4.35    1.99
  -7  -6  -3   16.86    2.08
  -7  -6  -3   17.40    2.15
   7   6  -3   17.04    2.21
   7  -6  -3   16.49    2.14
   7  -6  -3   16.47    1.87
   7  -6  -3   18.11    2.36
   7  -6  -3    8.36    2.36
   7  -6  -3   16.30    1.96
   7   6  -3   17.25    2.02
   7  -6   3   16.36    3.17
   7   6   3   21.77    3.39
   7  -7  -3   32.18    2.90
   7   7  -3   27.73    2.78
   7  -7  -3   29.12    2.46
   7  -7  -3   29.84    2.95
  -7  -7   3   26.32    2.41
  -7  -7  -3   28.72    2.77
   7   7  -3   26.83    2.51
  -7  -7  -3   27.82    2.70
   7  -7  -3   30.96    2.55
   7   7  -3   27.53    2.45
   7  -8  -3   24.20    2.32
   7  -8  -3   24.07    2.73
  -7  -8   3   24.95    2.45
  -7  -8  -3   21.10    2.46
   7   8  -3   24.50    2.49
   7  -8  -3   27.13    2.54
   7  -8  -3   24.49    2.63
   7   8  -3   25.17    2.68
  -7  -8  -3   22.92    2.49
   7  -9  -3   57.16    3.48
   7  -9  -3   58.77    4.17
  -7  -9   3   51.06    3.41
  -7  -9  -3   51.85    3.84
   7   9  -3   49.63    3.46
   7  -9  -3   59.00    3.73
   7   9  -3   48.96    3.73
  -7  -9  -3   56.34    3.80
   7 -10  -3   91.62    4.39
   7 -10  -3  101.18    5.41
  -7 -10   3   98.87    4.64
  -7 -10  -3   93.50    5.06
   7  10  -3   96.79    4.79
   7 -10  -3  100.92    4.73
   7  10  -3   99.39    5.19
  -7 -10  -3   92.98    4.89
   7 -11  -3  143.68    5.41
   7 -11  -3  157.45    6.62
  -7 -11  -3  151.31    6.37
  -7 -11   3  161.03    5.80
   7  11  -3  147.50    5.81
   7  11  -3  155.67    6.37
  -7 -11  -3  148.12    6.01
   7 -12  -3   46.89    3.09
   7 -12  -3   50.73    3.72
  -7 -12  -3   50.57    3.62
  -7 -12   3   54.69    3.38
   7  12  -3   49.32    3.27
  -7 -12   3   57.43    3.54
   7  12  -3   53.46    3.68
  -7 -12  -3   49.43    3.43
   7 -13  -3    2.18    0.91
   7 -13  -3    2.23    0.85
   7  13  -3    2.83    1.01
  -7 -13   3    3.65    1.04
  -7 -13  -3    3.29    1.12
   7  13  -3    4.99    1.14
  -7 -13  -3    3.37    1.16
  -7 -13   3    2.14    0.79
  -7 -14  -3    1.62    0.78
  -7 -14   3    1.99    0.73
   7 -14  -3    1.29    0.83
  -7 -14   3    4.35    1.02
  -7 -14  -3    1.50    0.71
   7 -14  -3    2.48    0.83
   7  14  -3    3.44    1.03
  -7 -15  -3    8.03    1.33
   7 -15  -3    7.59    1.26
  -7 -15   3    7.94    1.13
  -7 -15  -3    6.82    1.14
   7  15  -3    7.75    1.28
  -7 -16  -3   -0.19    0.47
   7 -16  -3    0.82    0.58
  -7 -16   3    0.42    0.43
   7  16  -3    0.69    0.50
   7  17  -3    2.13    0.58
   7 -17  -3    1.20    0.49
  -7 -17  -3    0.91    0.45
   7   0  -4   -0.49    0.99
   7   0  -4   -0.07    0.69
   7   0  -4   -0.22    0.58
   7  -1  -4   83.90    4.61
   7  -1  -4   84.07    4.01
   7   1  -4   83.90    3.96
   7  -1  -4   89.46    4.67
   7   1  -4   87.64    4.60
   7  -1  -4   86.13    4.73
   7   1  -4   86.57    4.73
   7  -2  -4   53.57    3.75
   7  -2  -4   54.29    3.76
   7   2  -4   52.49    3.73
   7  -2  -4   54.57    3.25
   7   2  -4   53.50    3.15
   7  -2  -4   54.40    3.65
   7   2  -4   57.48    3.74
   7  -3  -4   11.07    1.80
   7  -3  -4   11.19    1.85
   7   3  -4   12.60    1.95
   7  -3  -4   14.67    1.78
   7   3  -4   16.77    1.80
   7  -3  -4   11.34    1.71
   7   3  -4   12.39    1.78
   7  -4  -4   37.41    3.19
   7  -4  -4   39.40    3.19
   7   4  -4   38.62    3.21
   7  -4  -4   43.81    2.98
   7   4  -4   40.88    2.72
   7  -4  -4   40.61    3.12
   7   4  -4   40.89    3.14
   7   5  -4    8.60    1.32
   7  -5  -4    6.13    1.39
   7  -5  -4    6.73    1.53
   7  -5  -4    5.11    1.13
   7   5  -4    5.99    1.26
   7  -5  -4    6.70    1.22
   7   5  -4    8.74    1.63
   7   6  -4   22.30    2.06
   7  -6  -4   22.03    2.20
   7  -6  -4   17.17    2.28
   7   6  -4   20.18    2.40
   7  -6  -4   18.16    2.20
  -7  -6  -4   18.49    2.17
   7  -6  -4   19.30    2.07
   7   6  -4   18.88    2.09
   7  -7  -4   29.42    2.53
   7   7  -4   32.02    2.36
   7  -7  -4   35.28    3.17
   7  -7  -4   33.84    2.93
   7   7  -4   33.58    3.02
  -7  -7  -4   29.66    2.80
  -7  -7  -4   31.50    2.86
   7  -7  -4   31.39    2.54
   7   7  -4   36.76    2.81
   7  -8  -4  314.47    9.21
   7   8  -4  317.21    8.99
   7  -8  -4  305.02    8.51
  -7  -8  -4  284.40    8.40
  -7  -8  -4  289.12    8.53
  -7  -8   4  305.31    8.06
   7  -8  -4  289.84    7.70
   7   8  -4  302.83    7.04
   7  -9  -4  128.32    5.84
   7   9  -4  130.22    5.70
  -7  -9  -4  119.46    5.41
  -7  -9  -4  121.99    5.59
  -7  -9   4  126.34    5.17
   7   9  -4  125.50    4.42
   7  -9  -4  120.28    4.95
   7 -10  -4   43.42    2.97
  -7 -10  -4   40.92    3.23
  -7 -10   4   47.98    3.18
   7  10  -4   47.80    3.43
   7 -10  -4   47.05    3.52
   7  11  -4    3.91    1.07
   7 -11  -4    3.90    1.02
  -7 -11   4    6.05    1.32
  -7 -11  -4    3.21    1.14
   7 -11  -4    4.08    1.16
   7  12  -4    8.49    1.52
   7 -12  -4    4.48    0.99
  -7 -12   4    6.40    1.24
  -7 -12  -4    6.09    1.29
  -7 -12   4    6.07    1.13
   7 -12  -4    6.11    1.32
   7 -13  -4   36.50    2.38
  -7 -13   4   42.56    2.56
  -7 -13  -4   35.47    2.65
   7  13  -4   41.67    2.79
   7 -13  -4   39.76    2.82
   7 -14  -4    6.21    1.00
   7  14  -4    6.68    1.10
  -7 -14   4    7.70    1.08
  -7 -14  -4    6.71    1.15
   7 -14  -4    8.49    1.30
   7  15  -4    1.15    0.55
  -7 -15   4    1.55    0.50
   7 -15  -4    1.38    0.61
  -7 -15  -4    1.17    0.54
   7   0  -5    0.14    0.76
   7   0  -5   -0.01    0.67
   7   0  -5   -0.30    0.76
   7  -1  -5    1.67    0.77
   7   1  -5    2.93    0.87
   7   1  -5    2.67    1.05
   7  -1  -5    3.32    1.03
   7  -1  -5    2.00    0.99
   7  -1  -5    2.10    0.89
   7   1  -5    2.70    1.03
   7  -2  -5   35.01    2.65
   7   2  -5   34.38    2.56
   7  -2  -5   36.20    2.98
   7   2  -5   36.07    2.99
   7  -2  -5   39.29    3.04
   7   2  -5   36.06    2.95
   7  -2  -5   36.82    2.89
   7   3  -5    8.15    1.56
   7  -3  -5    7.75    1.35
   7  -3  -5    9.59    1.60
   7  -3  -5   10.38    1.66
   7   3  -5    8.24    1.48
   7   3  -5    8.48    1.34
   7  -3  -5    8.51    1.53
   7  -4  -5   57.20    3.40
   7   4  -5   55.93    3.19
   7  -4  -5   56.27    3.62
   7   4  -5   55.01    3.65
   7  -4  -5   53.89    3.44
   7   4  -5   56.36    3.57
   7  -4  -5   54.87    3.57
   7  -5  -5   36.94    2.76
   7   5  -5   35.85    2.55
   7  -5  -5   33.73    2.82
   7   5  -5   34.98    2.90
   7  -5  -5   35.33    2.75
   7   5  -5   33.55    2.70
   7  -5  -5   33.83    2.85
   7  -6  -5   49.23    3.10
   7   6  -5   48.99    2.90
   7  -6  -5   47.75    3.34
   7  -6  -5   50.79    3.34
   7   6  -5   48.01    3.31
   7  -6  -5   49.82    3.13
   7   6  -5   47.64    3.12
   7  -7  -5   29.87    2.44
   7   7  -5   32.59    2.29
  -7  -7  -5   26.85    2.36
   7  -7  -5   26.25    2.47
   7   7  -5   29.27    2.59
   7  -7  -5   28.06    2.21
   7   7  -5   31.35    2.43
   7  -8  -5   30.97    2.63
   7   8  -5   34.42    2.76
   7  -8  -5   32.34    2.45
   7   8  -5   33.69    2.26
  -7  -8   5   34.99    2.66
  -7  -8  -5   27.39    2.37
   7  -9  -5   14.15    1.80
   7   9  -5   16.36    1.87
   7  -9  -5   17.53    1.83
   7   9  -5   18.61    1.64
  -7  -9   5   20.15    1.99
  -7  -9  -5   17.68    1.90
   7 -10  -5   69.38    3.67
   7  10  -5   72.97    3.64
   7 -10  -5   70.41    3.36
   7  10  -5   77.02    3.06
  -7 -10   5   77.45    3.54
  -7 -10  -5   70.30    3.55
   7 -11  -5   29.27    2.28
   7  11  -5   31.55    2.31
   7 -11  -5   29.53    2.10
   7  11  -5   31.57    1.81
  -7 -11   5   38.22    2.38
  -7 -11  -5   29.22    2.23
   7 -12  -5   31.92    2.19
   7  12  -5   34.22    2.19
   7 -12  -5   32.35    2.04
  -7 -12   5   35.42    2.14
  -7 -12  -5   34.53    2.26
   7 -13  -5   29.34    1.92
  -7 -13  -5   26.90    1.80
  -7 -13   5   30.21    1.78
   7  13  -5   29.21    1.82
   7 -13  -5   26.16    1.66
   7   0  -6   -0.25    0.53
   7   0  -6   -0.44    0.64
   7   0  -6    0.14    0.66
  -7   0  -6   -0.02    0.68
   7  -1  -6   15.11    1.66
   7   1  -6   15.59    1.61
   7  -1  -6   14.84    1.69
   7   1  -6   15.43    1.72
  -7   1  -6   15.27    1.89
  -7  -1  -6   15.16    1.82
   7  -1  -6   15.72    1.79
   7   1  -6   14.96    1.82
   7  -2  -6    0.08    0.59
  -7   2  -6   -0.15    0.70
  -7  -2  -6   -0.16    0.55
   7   2  -6    0.98    0.66
   7   2  -6    0.27    0.54
   7  -2  -6   -0.48    0.70
   7   2  -6    0.52    0.59
   7  -2  -6   -0.14    0.67
   7  -3  -6   11.38    1.40
   7   3  -6   13.47    1.48
   7  -3  -6   11.14    1.42
   7   3  -6   14.02    1.63
  -7   3  -6   13.56    1.72
   7  -3  -6   12.41    1.55
   7   3  -6   11.97    1.58
  -7  -3  -6   13.07    1.66
   7  -4  -6   16.24    1.68
   7   4  -6   14.81    1.52
   7  -4  -6   15.63    1.66
   7   4  -6   17.09    1.74
  -7   4  -6   15.29    1.74
  -7  -4  -6   14.24    1.67
   7  -4  -6   16.17    1.71
   7   4  -6   16.15    1.75
  -7   5  -6    0.35    0.52
  -7  -5  -6    0.25    0.54
   7  -5  -6    0.15    0.49
   7   5  -6    0.14    0.60
   7   5  -6    0.16    0.57
   7  -5  -6    0.32    0.55
   7   5  -6   -0.01    0.45
   7  -6  -6   33.10    2.26
   7   6  -6   33.31    2.13
   7   6  -6   32.52    2.23
   7  -6  -6   30.22    2.05
   7   6  -6   30.92    2.14
  -7   6  -6   31.90    2.20
  -7  -6  -6   30.96    2.11
   7   7  -6    8.90    1.13
   7   7  -6    8.57    1.07
  -7  -7  -6    8.84    1.07
  -7   7  -6    9.56    1.15
   7  -7  -6    9.01    1.18
   7   7  -6    9.09    1.18
  -7  -7   6   10.93    1.31
   7   8  -6   71.35    2.96
   7   8  -6   71.75    2.78
   7  -8  -6   66.04    2.92
  -7  -8   6   73.74    3.09
   7   9  -6   12.89    1.22
   7   9  -6   13.22    1.14
   7  -9  -6   12.38    1.26
  -7  -9   6   12.35    1.29
   7 -10  -6   16.18    1.33
  -7 -10   6   17.05    1.34
   7   0  -7    0.09    0.37
   7   0  -7    0.01    0.39
  -7   0  -7    0.04    0.38
   7  -1  -7    2.96    0.68
   7   1  -7    1.58    0.55
   7  -1  -7    1.71    0.58
   7   1  -7    1.01    0.50
  -7  -1  -7    1.66    0.61
  -7   1  -7    1.93    0.61
   7   2  -7    5.34    0.80
   7  -2  -7    5.10    0.80
  -7  -2  -7    5.85    0.90
  -7   2  -7    6.57    0.96
   7  -2  -7    6.18    0.90
   7   2  -7    6.91    0.98
  -7  -3   7    1.50    0.47
   7  -3  -7    1.48    0.54
   7   3  -7    2.29    0.59
  -7  -3  -7    1.32    0.51
  -7   3  -7    1.66    0.57
   7  -3  -7    1.42    0.55
   7   3  -7    1.63    0.54
  -7  -4   7    2.40    0.52
  -7  -4  -7    2.92    0.60
  -7   4  -7    2.36    0.57
   7  -4  -7    1.77    0.48
   7   4  -7    2.12    0.56
   7   4  -7    2.55    0.56
   7  -4  -7    1.68    0.52
   7   5  -7    8.75    0.86
   7  -5  -7    9.26    0.95
   8   0   0  204.52   10.03
  -8   0   0  230.13   10.20
   8   0   0  202.83    7.24
   8   1   0   26.18    3.52
   8  -1   0   36.69    4.41
  -8   1   0   37.86    4.43
  -8  -1   0   32.03    3.75
   8  -1   0   34.87    3.05
   8   1   0   32.05    2.95
   8  -2   0   40.08    4.54
   8   2   0   32.99    4.03
   8  -2   0   41.64    3.34
   8   2   0   41.50    3.37
  -8   2   0   46.12    4.70
  -8  -2   0   46.88    4.55
   8  -3   0   70.30    4.35
   8   3   0   71.83    4.44
  -8   3   0   82.03    6.39
  -8  -3   0   78.64    5.82
  -8   3   0   70.25    6.37
  -8  -4   0    0.54    0.56
   8  -4   0   -0.31    1.00
   8   4   0   -0.54    0.83
   8   5   0  207.82    7.73
   8  -5   0  206.51    7.54
  -8  -5   0  217.31    6.34
  -8   5   0  210.30   11.21
   8  -6   0  142.53    5.86
   8  -6   0  138.02    6.28
   8   6   0  136.15    6.39
   8  -6   0  135.99    8.20
  -8  -6   0  149.61    5.42
  -8   6   0  143.02    9.32
   8  -7   0  498.11   10.96
   8  -7   0  441.21   14.88
  -8   7   0  481.00   17.32
   8  -7   0  474.46   11.69
   8   7   0  457.59   11.78
  -8  -7   0  477.92    9.93
   8   8   0    3.09    1.19
   8  -8   0    4.78    1.23
  -8  -8   0    3.73    1.22
  -8  -8   0    4.64    1.35
   8  -8   0    4.92    1.47
   8  -9   0  241.81    7.66
   8  -9   0  234.20    8.34
   8   9   0  225.12    8.45
  -8  -9   0  242.33    7.35
  -8  -9   0  242.72    8.06
   8  10   0  236.35    8.62
   8 -10   0  239.07    8.39
  -8 -10   0  242.93    7.44
  -8 -10   0  248.36    8.15
   8 -10   0  251.31    7.70
   8  11   0    3.00    1.20
  -8 -11   0    4.96    1.22
   8 -11   0    3.82    1.21
  -8 -11   0    4.23    1.25
  -8 -12   0   83.11    4.28
   8  12   0   77.24    4.79
   8 -12   0   72.39    4.52
  -8 -12   0   78.41    4.56
  -8 -13   0    5.50    1.26
  -8 -13   0    2.62    1.00
   8  13   0    2.31    1.12
  -8 -14   0    1.76    0.80
  -8 -14   0    2.40    0.97
   8  14   0    1.76    0.98
  -8 -15   0   -0.04    0.64
   8  15   0   -0.03    0.62
  -8 -15   0    0.46    0.61
   8  16   0   12.05    1.54
  -8 -16   0   11.14    1.37
  -8 -16   0   12.35    1.41
   8  17   0   -0.37    0.46
  -8 -17   0    0.42    0.42
  -8 -17   0    0.41    0.45
   8   0   1   41.17    3.31
   8   0  -1   39.46    3.22
   8   0  -1   43.38    3.00
  -8   0  -1   42.37    4.31
  -8   0   1   39.40    4.38
   8   0  -1   37.37    3.00
   8   0   1   42.88    4.76
   8  -1   1   62.98    4.08
   8  -1  -1   68.34    4.21
   8   1   1   65.56    4.20
   8   1  -1   62.70    4.04
  -8   1  -1   63.98    5.38
  -8   1   1   69.78    5.97
  -8  -1   1   63.99    5.75
   8  -1  -1   63.84    3.84
   8   1  -1   63.65    3.90
   8  -1   1   66.15    5.75
   8   1   1   59.60    5.47
   8  -1  -1   59.28    3.51
   8   1  -1   63.51    3.64
   8  -2   1    5.65    1.38
   8  -2  -1    5.46    1.36
   8   2   1    4.21    1.22
   8   2  -1    4.38    1.25
   8   2  -1    3.85    0.91
  -8   2   1    2.89    1.45
  -8  -2   1   -0.37    1.98
   8  -2  -1    6.07    1.21
   8  -2   1    2.16    1.53
   8   2   1    2.62    1.50
   8  -2  -1    5.53    1.26
   8   2  -1    6.02    1.43
  -8   3   1  193.60    9.93
  -8  -3   1  175.59    9.31
   8  -3  -1  180.11    6.36
   8   3  -1  184.45    6.65
   8  -3  -1  183.43    6.23
  -8  -3  -1  188.19    6.19
   8   3  -1  183.63    6.29
   8  -3   1  176.54    6.84
   8  -3  -1  185.77    6.99
   8   3   1  174.11    6.93
   8   3  -1  185.80    7.02
   8  -3   1  186.06    9.59
   8   3   1  192.73    9.96
  -8   3  -1  172.63   10.31
  -8  -3   1  183.87    5.49
  -8  -4   1   91.79    4.02
   8   4  -1   91.56    4.53
   8  -4  -1   93.87    4.50
  -8  -4  -1   91.77    4.49
   8  -4   1  105.37    7.29
   8   4   1  105.83    7.39
   8   4   1   92.58    5.10
   8   4  -1   91.77    5.04
   8  -4   1   93.90    5.07
   8  -4  -1   94.93    5.05
  -8   4  -1   94.01    7.70
  -8   4   1   92.90    6.96
  -8  -4  -1   92.95    4.19
  -8  -4   1   98.21    6.91
  -8  -5   1  313.37    7.62
  -8  -5  -1  320.49    8.60
   8   5  -1  316.33    8.51
   8  -5  -1  314.71    8.25
   8  -5   1  317.23   12.49
   8   5   1  324.74   12.84
   8  -5  -1  320.29    9.11
   8   5   1  305.91    9.40
   8   5  -1  314.09    9.34
   8  -5   1  312.90    9.26
   8  -5  -1  311.42    9.21
   8  -5  -1  316.51   12.86
  -8   5  -1  319.49   14.42
  -8   5   1  327.87   13.28
  -8  -5  -1  319.30    7.94
  -8  -5   1  324.25   12.46
  -8  -6  -1  130.67    5.70
  -8  -6   1  131.44    5.07
   8  -6  -1  132.06    5.45
   8   6  -1  135.27    5.62
   8  -6   1  127.56    7.91
   8   6   1  137.30    8.29
   8  -6  -1  132.99    5.95
   8  -6   1  129.42    6.08
   8   6   1  128.27    6.21
   8  -6  -1  132.80    6.09
   8   6  -1  129.91    6.11
   8  -6  -1  116.24    7.87
  -8   6  -1  134.44    9.48
  -8   6   1  125.80    8.36
  -8  -6  -1  124.52    5.11
   8  -7  -1    1.42    0.83
  -8  -7  -1    1.43    0.91
   8  -7  -1    1.32    1.03
   8  -7  -1    2.82    2.20
   8  -7   1    2.49    1.23
   8  -7  -1    2.46    1.11
   8   7  -1    2.98    1.02
  -8  -7  -1    1.79    0.86
  -8  -7   1    2.26    1.00
   8   7   1    2.49    1.22
   8   7  -1    2.38    1.07
  -8  -8  -1    1.34    1.00
   8   8  -1    0.77    0.73
   8  -8  -1    0.38    0.85
   8  -8   1    1.14    0.78
   8  -8  -1    0.28    0.95
   8   8   1    1.85    0.95
   8   8  -1   -0.09    0.90
  -8  -8  -1    1.78    0.90
  -8  -8   1    2.06    0.96
   8   9  -1    6.26    1.44
   8  -9  -1    6.99    1.51
   8   9   1    9.10    1.85
   8   9  -1    7.44    1.69
   8  -9   1    5.80    1.53
   8  -9  -1    6.91    1.57
  -8  -9  -1    8.67    1.69
  -8  -9  -1    7.97    1.53
  -8  -9   1   10.10    1.66
   8  10  -1    6.16    1.41
   8 -10  -1    4.56    1.35
   8  10   1    5.42    1.49
   8  10  -1    6.29    1.58
   8 -10   1    6.50    1.65
   8 -10  -1    5.47    1.47
  -8 -10  -1    5.94    1.31
  -8 -10   1    6.39    1.37
  -8 -10  -1    5.76    1.46
  -8 -10   1    8.18    1.62
   8 -11  -1   64.50    4.09
  -8 -11  -1   64.09    3.87
   8  11   1   65.24    4.42
   8  11  -1   59.24    4.23
   8 -11   1   63.15    4.28
   8 -11  -1   61.71    4.19
  -8 -11   1   66.92    4.23
   8  11  -1   65.43    3.98
  -8 -11   1   63.34    3.68
  -8 -11  -1   60.77    4.07
   8  12  -1    4.76    1.20
   8 -12  -1    4.05    1.15
   8  12   1    7.73    1.63
   8 -12   1    7.07    1.56
   8 -12  -1    5.67    1.43
   8  12  -1    8.76    2.71
  -8 -12  -1    6.20    1.45
  -8 -12   1    6.91    1.61
  -8 -12   1    5.77    1.32
  -8 -12  -1    5.29    1.26
   8  13  -1   11.88    1.66
   8  13   1   11.02    1.79
   8  13  -1   10.29    1.71
   8 -13  -1   10.03    1.56
  -8 -13  -1   13.57    1.91
  -8 -13   1   10.99    1.71
  -8 -13   1   11.46    1.58
  -8 -13  -1   10.95    1.64
   8  14  -1   -0.01    0.51
   8  14   1    0.20    0.62
   8  14  -1    0.46    0.68
   8 -14  -1   -0.18    0.59
  -8 -14  -1    0.76    0.77
  -8 -14   1   -0.08    0.71
  -8 -14   1    0.80    0.67
  -8 -14  -1    0.15    0.57
   8  15  -1    3.42    0.88
   8  15   1    4.04    1.06
   8  15  -1    3.63    1.03
   8 -15  -1    4.21    0.95
  -8 -15  -1    4.82    1.12
  -8 -15   1    4.80    1.06
  -8 -15   1    5.36    1.07
  -8 -15  -1    5.28    1.07
  -8 -16  -1   -0.03    0.47
  -8 -16   1    0.62    0.48
   8  16  -1    0.53    0.46
   8  16   1    0.74    0.60
   8  16  -1    0.72    0.62
  -8 -16  -1    0.00    0.46
  -8 -16   1    0.97    0.55
   8  17   1    3.28    0.72
   8  17  -1    3.03    0.71
  -8 -17  -1    2.88    0.63
  -8 -17   1    2.92    0.63
  -8 -17  -1    3.82    0.75
   8   0  -2  245.87    7.59
   8   0   2  266.86   11.79
   8   0   2  242.84    7.90
   8   0  -2  243.16    7.76
   8   0  -2  239.19    7.50
  -8   0   2  236.21   11.38
   8  -1  -2  173.72    6.40
   8   1  -2  166.14    6.30
   8  -1   2  180.44    9.66
   8   1   2  180.12    9.71
   8  -1   2  163.60    6.50
   8  -1  -2  168.42    6.48
   8   1   2  167.09    6.61
   8   1  -2  157.91    6.31
   8  -1  -2  165.85    6.21
   8   1  -2  167.77    6.28
  -8   1   2  166.14    9.51
  -8  -1   2  156.86    9.28
   8  -2  -2  114.68    5.16
   8   2  -2  108.07    5.10
   8  -2   2  108.37    5.28
   8  -2  -2  104.99    5.15
   8   2   2  107.56    5.34
   8   2  -2  104.90    5.16
   8  -2   2  122.46    7.97
   8   2   2  111.05    7.62
  -8   2   2   99.13    7.31
  -8  -2   2  119.19    8.23
   8  -2  -2  108.68    5.07
   8   2  -2  107.16    5.06
  -8  -3  -2   34.00    2.64
  -8   3   2   25.13    3.47
  -8  -3   2   27.22    4.06
   8  -3  -2   33.42    2.85
   8   3  -2   33.28    2.87
   8  -3  -2   31.62    2.75
   8   3  -2   33.18    2.85
   8  -3   2   34.65    3.04
   8  -3  -2   34.39    2.98
   8   3   2   35.77    3.12
   8   3  -2   30.90    2.82
  -8  -3   2   35.09    2.50
   8  -3  -2   35.13    4.35
   8  -3   2   35.63    4.37
   8   3   2   29.88    3.70
  -8   3  -2   44.39    5.42
  -8  -4  -2   81.34    4.13
  -8   4   2   69.06    6.05
  -8  -4   2   71.90    6.46
  -8  -4   2   78.02    3.79
  -8  -4  -2   81.33    4.24
   8  -4  -2   70.86    4.13
   8   4  -2   74.87    4.33
   8  -4  -2   80.38    4.34
   8   4  -2   76.41    4.28
   8  -4   2   77.01    4.52
   8  -4  -2   75.29    4.44
   8   4   2   76.49    4.60
   8   4  -2   76.67    4.51
   8  -4  -2   75.50    6.51
  -8   4  -2   77.79    7.22
   8  -4   2   84.78    6.61
   8   4   2   68.07    5.96
  -8  -5   2  297.29    7.50
  -8  -5  -2  293.55    8.26
   8   5  -2  299.86    8.66
   8  -5  -2  306.46    8.64
   8  -5  -2  301.35    8.23
   8   5  -2  303.09    8.33
   8  -5  -2  310.11    9.24
   8  -5  -2  294.81   13.11
   8  -5   2  299.69    8.90
   8  -5  -2  303.57    8.85
   8   5   2  305.24    9.20
   8   5  -2  288.67    8.72
  -8  -5  -2  304.69    8.12
  -8  -5   2  302.42   13.07
   8  -5   2  323.83   12.77
   8   5   2  333.70   13.29
   8  -6  -2  210.46    6.79
   8   6  -2  209.74    6.82
   8  -6  -2  210.63    7.70
  -8  -6   2  220.64    6.61
  -8  -6  -2  213.11    7.22
  -8  -6  -2  215.85    6.95
   8  -6  -2  213.41    7.31
   8   6  -2  212.38    7.37
   8   6   2  211.61    7.73
   8   6  -2  203.53    7.42
   8  -6   2  213.90    7.64
   8  -6  -2  209.08    7.43
   8  -7  -2  172.97    6.95
  -8  -7   2  174.43    5.99
  -8  -7  -2  167.83    6.55
  -8  -7  -2  170.51    6.34
   8   7  -2  170.41    6.63
   8  -7  -2  170.19    6.52
   8  -7   2  171.98    6.88
   8  -7  -2  162.29    6.58
   8   7   2  168.80    6.92
   8   7  -2  169.45    6.81
   8  -8  -2   22.68    2.63
  -8  -8  -2   21.80    2.48
  -8  -8   2   20.90    2.20
  -8  -8  -2   21.87    2.41
   8   8  -2   24.50    2.56
   8  -8  -2   21.36    2.40
   8  -8   2   22.12    2.55
   8  -8  -2   24.51    2.61
   8   8   2   23.41    2.65
   8   8  -2   22.29    2.48
   8  -9  -2  107.71    4.50
   8  -9  -2  112.71    5.62
  -8  -9  -2  114.67    5.56
  -8  -9   2  107.07    4.73
  -8  -9  -2  104.43    5.00
   8   9  -2  109.22    5.34
   8   9   2  100.27    5.32
   8   9  -2  105.49    5.42
   8  -9   2  110.76    5.51
   8  -9  -2  102.70    5.23
   8 -10  -2  136.84    5.05
   8 -10  -2  131.34    6.00
  -8 -10  -2  138.83    6.10
  -8 -10   2  137.18    5.34
  -8 -10  -2  138.50    5.77
   8  10  -2  133.88    5.85
   8  10   2  136.52    6.12
   8  10  -2  132.91    6.04
   8 -10   2  136.93    6.04
   8 -10  -2  140.56    6.05
   8 -11  -2   22.53    2.05
   8 -11  -2   24.21    2.57
  -8 -11   2   22.74    2.20
  -8 -11  -2   18.89    2.37
  -8 -11  -2   24.98    2.48
  -8 -11   2   23.52    2.50
   8  11  -2   24.12    2.52
   8  11   2   21.91    2.48
   8  11  -2   21.04    2.40
   8 -11   2   23.80    2.52
   8 -11  -2   24.85    2.55
   8 -12  -2    3.02    1.09
  -8 -12   2    5.50    1.23
  -8 -12  -2    2.94    1.04
   8  12   2    3.83    1.11
   8  12  -2    2.63    0.97
   8  12  -2    3.56    1.07
  -8 -12  -2    5.03    1.31
  -8 -12   2    4.34    1.16
   8 -13  -2    4.69    1.17
  -8 -13   2    5.30    1.17
  -8 -13  -2    5.65    1.23
   8  13   2    5.13    1.18
   8  13  -2    4.67    1.10
  -8 -13  -2    5.15    1.24
  -8 -13   2    5.24    1.15
   8  13  -2    4.25    1.04
   8 -14  -2   17.08    1.86
  -8 -14   2   17.46    1.86
  -8 -14  -2   20.80    2.11
  -8 -14   2   18.91    1.82
  -8 -14  -2   20.14    1.96
   8  14  -2   16.42    1.81
   8  14   2   18.06    1.96
   8  14  -2   16.77    1.90
   8 -15  -2    0.96    0.58
  -8 -15   2    1.43    0.63
  -8 -15  -2    1.52    0.67
   8  15   2    1.50    0.63
   8  15  -2    1.01    0.60
  -8 -15   2    1.58    0.56
  -8 -15  -2    1.70    0.80
   8  15  -2    1.45    0.68
   8 -16  -2   24.31    1.74
  -8 -16  -2   26.45    1.96
   8  16  -2   28.30    1.88
   8  16   2   26.91    1.82
   8  16  -2   28.94    1.92
  -8 -16   2   29.83    1.84
  -8 -16  -2   27.19    1.85
   8   0  -3   67.55    4.10
   8   0  -3   64.91    4.07
   8  -1  -3   22.67    2.43
   8   1  -3   23.15    2.48
   8   1  -3   18.04    3.49
   8  -1  -3   21.07    2.41
   8   1  -3   23.10    2.50
   8  -2  -3   47.23    3.43
   8   2  -3   47.02    3.44
   8  -2  -3   43.09    3.37
   8   2  -3   42.71    3.35
   8  -3  -3  105.65    5.07
   8   3  -3  100.18    4.96
   8  -3  -3  100.24    5.34
  -8  -3   3  101.51    4.31
  -8  -3  -3  102.15    4.75
   8   3  -3  104.58    4.92
   8  -3  -3  101.96    5.09
   8   3  -3   98.91    5.05
   8  -4  -3   46.32    3.37
   8   4  -3   42.61    3.25
   8  -4  -3   46.33    3.65
  -8  -4   3   45.58    2.99
  -8  -4  -3   48.34    3.37
   8  -4  -3   46.00    3.27
   8   4  -3   47.82    3.37
   8  -4  -3   44.10    3.44
   8   4  -3   43.74    3.43
   8  -5  -3  206.18    7.26
   8   5  -3  198.13    7.20
   8  -5  -3  209.53    6.18
   8  -5  -3  204.19    7.56
  -8  -5   3  196.62    6.21
  -8  -5  -3  204.77    6.79
  -8  -5  -3  203.65    6.89
   8  -5  -3  193.12    6.66
   8   5  -3  203.34    6.91
   8  -5  -3  193.91    6.70
   8   5  -3  199.47    6.80
   8   6  -3  138.52    6.05
   8  -6  -3  154.66    6.28
   8  -6  -3  152.18    5.33
   8  -6  -3  163.46    6.77
  -8  -6   3  150.69    5.54
  -8  -6  -3  143.63    5.84
  -8  -6  -3  147.24    5.94
   8  -6  -3  150.23    5.85
   8   6  -3  142.33    5.80
   8  -6  -3  151.29    5.77
   8   6  -3  148.12    5.73
   8  -7  -3   66.79    4.11
   8   7  -3   65.93    4.19
   8  -7  -3   64.30    3.50
   8  -7  -3   68.67    4.47
  -8  -7   3   69.94    3.84
  -8  -7  -3   61.84    3.93
  -8  -7  -3   60.40    3.85
   8   7  -3   63.68    3.89
   8  -7  -3   65.94    3.90
   8  -7  -3   64.14    3.65
   8   7  -3   67.87    3.78
   8   8  -3   10.48    1.79
   8  -8  -3    8.61    1.42
   8  -8  -3   13.14    2.12
  -8  -8   3   10.85    1.64
  -8  -8  -3    9.52    1.73
   8   8  -3    9.24    1.54
   8  -8  -3   11.49    1.86
  -8  -8  -3    9.43    1.67
   8  -8  -3   10.20    1.58
   8  -9  -3   30.84    2.44
   8  -9  -3   29.09    2.87
  -8  -9   3   33.94    2.72
  -8  -9  -3   32.14    2.93
  -8  -9  -3   27.62    2.64
   8   9  -3   34.87    3.07
   8  -9  -3   30.97    2.60
   8   9  -3   28.77    2.60
   8 -10  -3   28.22    2.32
   8 -10  -3   27.00    2.71
  -8 -10   3   29.72    2.50
  -8 -10  -3   26.62    2.65
  -8 -10  -3   31.11    2.72
   8  10  -3   25.97    2.61
   8  10  -3   28.34    2.53
   8 -11  -3   87.49    3.88
   8 -11  -3   86.61    4.64
  -8 -11  -3   89.86    4.65
  -8 -11   3   95.70    4.25
  -8 -11  -3   95.10    4.56
   8  11  -3   92.65    4.62
   8  11  -3   94.64    4.37
   8 -12  -3    2.41    0.95
  -8 -12  -3    1.91    0.88
  -8 -12   3    2.80    0.92
   8  12  -3    2.38    0.78
   8 -12  -3    1.96    0.71
   8  12  -3    2.40    0.94
  -8 -12  -3    2.32    1.02
  -8 -12   3    2.97    0.96
   8 -13  -3    3.85    1.00
  -8 -13   3    4.43    0.98
  -8 -13  -3    5.35    1.13
   8  13  -3    3.79    0.98
  -8 -13  -3    3.62    0.99
  -8 -13   3    4.30    1.06
   8 -14  -3    1.61    0.74
  -8 -14  -3    1.81    0.77
  -8 -14   3    0.34    0.44
  -8 -14   3    2.69    0.79
  -8 -14  -3    1.75    0.71
   8  14  -3    1.84    0.68
  -8 -15   3   10.68    1.14
   8  15  -3    9.81    1.19
  -8 -15  -3    9.12    1.19
   8 -15  -3    8.80    1.15
   8   0  -4   69.07    3.49
   8   0  -4   65.25    4.09
   8   0  -4   74.71    4.31
   8   0  -4   65.20    4.13
   8  -1  -4   57.35    3.23
   8   1  -4   55.42    3.10
   8  -1  -4   52.96    3.70
   8   1  -4   49.52    3.58
   8  -1  -4   53.77    3.70
   8   1  -4   53.68    3.69
   8  -1  -4   46.78    3.51
   8  -2  -4   36.21    2.58
   8   2  -4   35.43    2.43
   8  -2  -4   32.96    2.91
   8   2  -4   32.82    2.96
   8  -2  -4   34.61    2.98
   8   2  -4   33.86    2.94
   8  -2  -4   33.20    2.99
   8  -3  -4   29.74    2.41
   8  -3  -4   40.45    3.19
   8   3  -4   32.90    2.86
   8   3  -4   33.56    2.97
   8  -3  -4   29.94    2.82
   8  -3  -4   30.96    2.92
   8  -4  -4   97.37    4.95
   8   4  -4   98.03    5.01
   8  -4  -4   94.23    4.22
  -8  -4   4   92.31    4.24
   8  -4  -4   99.51    4.81
   8   4  -4   91.00    4.69
   8  -4  -4   89.67    4.87
   8  -5  -4  128.53    5.64
   8   5  -4  128.25    5.69
   8  -5  -4  124.48    4.82
  -8  -5   4  125.39    4.98
   8  -5  -4  127.32    5.34
   8   5  -4  122.15    5.28
   8  -5  -4  122.65    5.73
   8  -6  -4   66.31    4.04
   8   6  -4   69.03    4.17
   8  -6  -4   62.04    3.43
  -8  -6   4   62.27    3.55
   8  -6  -4   59.62    3.54
   8   6  -4   58.88    3.58
   8  -6  -4   61.75    4.07
   8  -7  -4  197.38    6.72
   8   7  -4  204.70    6.98
   8  -7  -4  186.93    5.83
  -8  -7  -4  181.89    6.22
  -8  -7   4  194.05    6.18
   8  -7  -4  185.71    5.82
   8   7  -4  182.01    5.90
   8  -7  -4  200.55    7.17
   8  -8  -4   10.73    1.77
  -8  -8   4   10.39    1.60
  -8  -8  -4    8.16    1.46
   8  -8  -4    8.39    1.39
   8   8  -4    8.73    1.58
   8  -9  -4   56.21    3.69
  -8  -9  -4   57.17    3.51
  -8  -9   4   56.86    3.28
   8   9  -4   60.48    3.71
   8  -9  -4   51.95    2.99
   8 -10  -4   17.25    2.04
  -8 -10   4   16.29    1.75
  -8 -10  -4   16.59    1.90
   8  10  -4   17.61    2.01
   8 -10  -4   15.42    1.63
   8 -11  -4    8.69    1.46
  -8 -11   4    9.95    1.34
  -8 -11  -4    6.12    1.17
   8  11  -4    7.37    1.28
   8 -11  -4    6.26    1.04
   8 -12  -4   15.71    1.75
  -8 -12   4   13.42    1.43
  -8 -12   4   15.51    1.52
  -8 -12  -4   13.22    1.59
   8  12  -4   16.04    1.71
   8 -12  -4   13.43    1.38
   8 -13  -4    3.99    0.91
  -8 -13   4    4.25    0.82
  -8 -13  -4    3.65    0.84
   8  13  -4    3.78    0.85
   8 -14  -4    3.38    0.75
   8  14  -4    4.58    0.76
  -8 -14   4    4.01    0.70
  -8 -14  -4    3.55    0.69
   8   0  -5    9.25    1.31
   8   0  -5    7.11    1.24
   8   0  -5   10.09    1.62
   8   0  -5   10.99    1.62
   8   1  -5    0.23    0.48
   8  -1  -5    0.19    0.49
   8  -1  -5   -0.56    0.64
   8   1  -5    0.38    0.73
   8  -1  -5    0.79    0.82
   8  -1  -5   -0.74    0.85
   8   1  -5   -0.14    0.68
   8   2  -5    1.65    0.91
   8  -2  -5    1.55    0.70
   8  -2  -5    0.16    0.84
   8  -2  -5    1.42    0.79
   8   2  -5    1.19    0.82
   8   2  -5    0.51    0.48
   8  -2  -5    1.31    0.73
   8  -3  -5   11.47    1.46
   8   3  -5   11.92    1.71
   8   3  -5   13.40    1.51
   8  -3  -5   12.14    1.68
   8  -3  -5   13.14    1.80
   8  -3  -5   11.38    1.64
   8   3  -5   13.09    1.77
   8  -4  -5   31.43    2.36
   8   4  -5   34.31    2.27
  -8  -4   5   33.91    2.42
   8  -4  -5   30.31    2.54
   8  -4  -5   33.19    2.72
   8   4  -5   32.61    2.72
   8  -4  -5   31.82    2.54
   8   4  -5   30.64    2.56
   8  -5  -5   14.96    1.68
   8   5  -5   13.16    1.75
   8   5  -5   14.98    1.47
  -8  -5   5   13.32    1.58
   8  -5  -5   10.71    1.60
   8  -5  -5   15.48    1.86
   8  -5  -5   12.68    1.62
   8   5  -5   11.68    1.57
   8  -6  -5   20.60    1.86
   8   6  -5   23.66    1.78
  -8  -6   5   21.46    1.96
   8  -6  -5   20.79    2.06
   8   6  -5   21.04    2.10
   8  -6  -5   22.33    2.18
   8  -6  -5   18.68    1.80
   8   6  -5   21.65    1.98
   8  -7  -5   26.30    2.05
  -8  -7   5   26.47    2.11
   8  -7  -5   27.42    2.36
   8   7  -5   27.90    2.41
  -8   7  -5   24.25    1.94
  -8  -7  -5   28.39    2.06
   8  -7  -5   25.57    1.91
   8   7  -5   26.66    2.02
   8  -8  -5    6.63    1.18
   8  -8  -5    5.71    1.01
   8   8  -5    6.10    1.12
  -8  -8   5    6.53    1.15
   8  -9  -5   14.21    1.62
   8   9  -5   16.99    1.71
   8  -9  -5   13.58    1.41
  -8  -9   5   17.05    1.61
  -8  -9  -5   13.85    1.42
   8 -10  -5    7.91    1.15
  -8 -10  -5    7.80    1.04
   8  10  -5    7.61    1.15
   8 -10  -5    7.11    0.98
  -8 -10   5    9.50    1.18
   8 -11  -5    7.60    1.04
  -8 -11  -5    6.92    0.88
   8  11  -5    6.54    0.94
   8 -11  -5    6.78    0.90
  -8 -11   5    7.33    0.96
  -8 -12   5    2.41    0.56
   8   0  -6    0.39    0.58
   8   0  -6    2.01    0.62
   8   0  -6    2.80    0.85
  -8   0  -6    2.03    0.73
   8  -1  -6   11.92    1.39
   8   1  -6   13.61    1.47
   8  -1  -6   13.48    1.36
   8   1  -6   12.97    1.31
  -8   1  -6   12.79    1.54
   8  -1  -6   14.97    1.63
   8   1  -6   15.73    1.65
  -8  -1  -6   11.58    1.44
   8   2  -6    8.19    1.18
   8  -2  -6    9.04    1.23
  -8   2  -6    8.18    1.24
  -8  -2  -6    7.79    1.16
   8   2  -6    8.10    1.04
   8  -2  -6    8.27    1.10
   8  -2  -6    8.30    1.20
   8   2  -6    8.44    1.21
  -8  -3   6    8.92    1.10
   8  -3  -6    7.07    1.06
   8   3  -6    7.84    1.14
  -8   3  -6    8.15    1.19
  -8  -3  -6    9.33    1.27
   8   3  -6    7.42    1.00
   8  -3  -6    7.25    1.03
   8  -3  -6    9.14    1.23
   8   3  -6    7.70    1.17
  -8  -4   6   23.79    1.68
   8  -4  -6   22.02    1.67
   8   4  -6   23.10    1.61
  -8  -4  -6   22.75    1.81
   8  -4  -6   22.24    1.76
   8   4  -6   21.60    1.80
  -8   4  -6   23.00    1.87
   8   4  -6   22.65    1.78
  -8  -5   6   25.28    1.71
   8  -5  -6   24.30    1.72
   8   5  -6   23.48    1.54
   8  -5  -6   22.36    1.64
   8   5  -6   24.56    1.77
  -8   5  -6   23.92    1.78
  -8  -5  -6   22.51    1.70
   8   5  -6   24.27    1.80
  -8  -6   6   18.26    1.43
   8   6  -6   15.31    1.18
   8  -6  -6   16.34    1.37
   8  -6  -6   16.40    1.28
   8   6  -6   13.89    1.23
  -8  -6  -6   16.01    1.30
  -8   6  -6   14.08    1.26
   8   6  -6   17.32    1.48
   8  -7  -6   35.67    1.89
  -8  -7   6   39.03    1.99
   8   7  -6   35.47    1.93
  -8  -8   6    0.70    0.40
   8  -8  -6    0.25    0.38
   9   0   0   -0.81    1.01
   9  -1   0    0.04    0.94
   9   1   0   -0.27    0.91
  -9   1   0    2.28    2.13
  -9  -1   0    2.59    1.62
  -9   2   0   17.22    3.14
   9  -2   0   19.01    2.40
   9   2   0   22.83    2.66
   9  -3   0  114.80    5.83
   9   3   0  114.52    5.90
   9  -4   0   81.35    4.88
   9   4   0   81.73    4.99
  -9  -4   0   88.37    4.03
  -9  -5   0  296.68    7.55
   9  -5   0  290.84    8.54
   9  -5   0  291.33    9.23
   9   5   0  290.01    9.42
  -9  -6   0  156.04    5.61
  -9  -6   0  154.50    6.23
   9  -6   0  149.92    6.11
   9   6   0  157.83    7.01
   9  -6   0  153.22    6.73
  -9  -7   0   59.88    3.58
  -9  -7   0   64.82    4.10
   9   7   0   58.71    4.31
   9  -7   0   60.05    4.23
   9  -7   0   62.48    3.93
   9  -8   0    7.66    1.46
  -9  -8   0    6.42    1.42
   9   8   0    5.92    1.52
  -9  -8   0    6.23    1.31
   9  -8   0    5.28    1.46
  -9  -9   0   73.47    4.04
  -9  -9   0   75.40    4.41
   9  -9   0   75.56    4.12
   9  -9   0   71.83    4.57
   9   9   0   73.15    4.73
  -9 -10   0   46.27    3.47
   9  10   0   46.65    3.74
   9 -10   0   47.21    3.65
  -9 -10   0   48.85    3.24
  -9 -11   0   23.76    2.46
   9  11   0   24.42    2.67
   9 -11   0   21.50    2.45
  -9 -11   0   23.84    2.26
  -9 -12   0    2.97    1.09
   9 -12   0    2.58    1.03
  -9 -12   0    2.33    0.86
   9  12   0    3.07    1.08
   9  13   0   21.82    2.28
  -9 -13   0   20.34    2.10
  -9 -13   0   19.31    1.87
   9  14   0   19.30    1.99
  -9 -14   0   19.04    1.89
  -9 -14   0   18.00    1.70
   9  15   0   13.75    1.57
  -9 -15   0   15.40    1.53
  -9 -15   0   14.34    1.41
   9  16   0   26.48    1.82
  -9 -16   0   28.99    1.77
  -9 -16   0   28.28    1.68
   9   0   1   -0.35    0.96
   9   0  -1   -0.02    0.77
   9   0  -1   -0.32    0.71
   9  -1   1   63.33    4.30
   9  -1  -1   60.17    4.20
   9   1   1   65.62    4.42
   9   1  -1   63.08    4.27
   9  -1  -1   64.69    3.79
   9   1  -1   66.17    3.87
   9  -2  -1   11.51    1.62
   9   2  -1   10.83    1.67
   9  -2   1   10.19    1.80
   9  -2  -1   10.83    1.94
   9   2   1   13.23    2.07
   9   2  -1    9.88    1.85
   9  -3   1   97.66    5.34
   9  -3  -1  103.15    5.44
   9   3   1  103.12    5.61
   9   3  -1  102.37    5.47
  -9  -3  -1  108.46    4.81
   9  -3  -1   97.29    4.65
   9   3  -1  106.01    4.90
  -9  -4  -1   22.59    2.13
   9  -4  -1   23.35    2.31
   9   4  -1   22.43    2.34
  -9  -4   1   25.03    2.17
  -9  -4  -1   22.25    2.32
   9  -4   1   23.04    2.67
   9  -4  -1   20.46    2.56
   9   4   1   24.21    2.79
   9   4  -1   22.70    2.69
   9  -5  -1   16.78    2.03
  -9  -5  -1   12.72    1.80
   9   5  -1   16.70    2.03
  -9  -5  -1   17.05    1.92
  -9  -5   1   16.78    1.85
   9  -5   1   13.34    2.14
   9  -5  -1   15.73    2.34
   9   5   1   15.12    2.27
   9   5  -1   15.96    2.35
   9  -5  -1   14.18    2.08
   9  -6  -1    4.10    1.14
  -9  -6  -1    4.57    1.28
   9   6  -1    8.11    1.56
   9  -6   1    4.55    1.43
   9  -6  -1    5.95    1.66
   9   6   1    4.43    1.37
   9   6  -1    4.85    1.41
  -9  -6   1    4.92    1.15
  -9  -6  -1    5.14    1.25
   9  -6  -1    5.41    1.40
   9  -7  -1   39.60    3.35
  -9  -7   1   43.50    3.02
  -9  -7  -1   40.78    3.27
  -9  -7  -1   41.70    3.06
   9   7   1   38.39    3.46
   9   7  -1   40.14    3.54
   9  -7   1   44.63    3.65
   9  -7  -1   37.03    3.31
   9   7  -1   43.06    3.18
   9  -8  -1   46.81    3.56
  -9  -8  -1   45.08    3.45
  -9  -8   1   52.03    3.28
  -9  -8  -1   45.32    3.19
   9   8   1   47.77    3.81
   9  -8   1   43.97    3.61
   9  -8  -1   46.60    3.65
   9   8  -1   49.71    3.86
   9   8  -1   49.51    3.36
   9  -9  -1   60.98    3.94
  -9  -9   1   66.27    3.70
  -9  -9  -1   62.11    4.02
  -9  -9  -1   65.23    3.83
   9   9  -1   62.68    3.72
  -9  -9   1   68.16    4.19
   9  -9  -1   66.30    4.33
   9   9   1   65.38    4.39
   9   9  -1   62.54    4.29
   9  -9   1   62.92    4.23
   9 -10  -1   16.98    2.08
  -9 -10   1   14.62    1.77
  -9 -10   1   19.44    2.29
  -9 -10  -1   13.03    1.77
   9  10   1   16.41    2.23
   9  10  -1   15.46    2.18
   9  10  -1   15.78    1.88
  -9 -10  -1   14.82    2.00
   9 -10   1   13.57    1.99
   9 -10  -1   13.92    1.99
   9  11  -1    3.89    1.06
   9 -11  -1    2.13    0.87
  -9 -11   1    2.72    0.92
  -9 -11  -1    3.70    0.99
   9  11   1    4.94    1.31
   9  11  -1    4.80    1.29
   9 -11   1    2.24    0.93
   9 -11  -1    3.35    1.14
  -9 -11  -1    5.50    1.30
  -9 -11   1    4.48    1.24
   9 -12  -1   36.92    2.74
  -9 -12  -1   39.96    3.02
  -9 -12   1   40.64    3.05
  -9 -12  -1   39.14    2.76
  -9 -12   1   39.66    2.69
   9  12   1   39.80    3.14
   9  12  -1   43.05    3.24
   9 -12   1   38.02    2.95
   9 -12  -1   37.17    2.92
   9  12  -1   38.06    2.61
   9 -13  -1   11.36    1.41
  -9 -13   1   12.09    1.48
   9  13   1   12.13    1.72
   9  13  -1    9.97    1.55
   9  13  -1   12.71    1.46
  -9 -13  -1   10.67    1.55
  -9 -13  -1    9.72    1.37
  -9 -13   1   14.09    1.73
   9  14   1    6.15    1.15
   9  14  -1    5.36    1.08
   9  14  -1    5.52    0.90
  -9 -14  -1    5.62    1.05
  -9 -14   1    5.24    0.98
  -9 -14  -1    5.45    1.14
  -9 -14   1    5.81    1.09
   9  15   1    2.89    0.75
   9  15  -1    4.33    0.84
  -9 -15   1    5.92    0.99
  -9 -15  -1    4.62    0.94
  -9 -15  -1    4.26    0.84
  -9 -15   1    4.25    0.79
  -9 -16  -1    1.13    0.44
   9   0  -2   -0.03    0.68
   9   0  -2    0.07    0.86
   9   0   2   -0.89    0.96
   9   0  -2   -0.69    0.96
   9   1  -2   -0.52    0.83
   9  -1  -2    0.48    0.63
   9  -1  -2    1.90    1.02
   9   1  -2    0.39    0.69
   9  -1   2    0.42    0.75
   9  -1  -2    0.31    0.73
   9   1   2   -0.81    1.03
   9   1  -2    1.72    0.99
   9  -2  -2   31.18    2.87
   9   2  -2   36.09    3.08
   9  -2   2   35.46    3.17
   9  -2  -2   36.16    3.14
   9   2   2   39.41    3.36
   9   2  -2   34.36    3.10
   9  -2  -2   33.76    2.90
   9   2  -2   37.97    3.08
   9  -3  -2   31.35    2.84
   9   3  -2   32.35    2.88
   9  -3  -2   32.15    2.84
   9   3  -2   33.63    2.95
   9  -3   2   33.20    3.08
   9  -3  -2   34.16    3.11
   9   3   2   32.39    3.14
   9   3  -2   28.74    2.85
   9  -4  -2   54.29    3.61
   9   4  -2   55.78    3.72
   9  -4  -2   58.30    4.13
  -9  -4   2   59.73    3.27
  -9  -4  -2   55.33    3.40
   9  -4   2   57.30    4.00
   9  -4  -2   55.70    3.90
   9   4   2   57.46    4.07
   9   4  -2   56.82    3.96
   9  -4  -2   58.79    3.80
   9   4  -2   60.45    3.88
   9  -5  -2  163.35    6.79
  -9  -5  -2  154.13    5.91
  -9  -5   2  159.25    5.43
  -9  -5  -2  159.40    5.84
   9  -5   2  151.80    6.45
   9  -5  -2  149.98    6.33
   9   5   2  155.56    6.63
   9   5  -2  149.28    6.38
   9  -5  -2  155.04    6.11
   9   5  -2  164.26    6.39
   9  -6  -2  128.49    5.96
  -9  -6  -2  129.29    5.52
  -9  -6   2  132.91    5.06
  -9  -6  -2  132.91    5.37
   9  -6   2  133.82    6.02
   9  -6  -2  124.14    5.73
   9   6   2  130.34    6.01
   9   6  -2  115.55    5.62
   9  -6  -2  127.71    5.54
   9   6  -2  123.96    5.55
   9  -7  -2   54.71    3.91
  -9  -7  -2   52.70    3.64
  -9  -7   2   55.40    3.31
  -9  -7  -2   54.00    3.51
   9  -7   2   53.69    3.82
   9  -7  -2   51.68    3.72
   9   7   2   47.39    3.65
   9   7  -2   54.18    3.86
   9   7  -2   57.10    3.77
   9  -7  -2   54.36    3.63
   9  -8  -2   25.16    2.68
  -9  -8  -2   21.86    2.41
  -9  -8   2   23.84    2.23
  -9  -8  -2   24.04    2.36
   9  -8  -2   21.70    2.41
   9   8   2   22.51    2.48
   9   8  -2   20.63    2.40
   9  -8   2   23.46    2.54
   9   8  -2   22.44    2.38
   9  -9  -2   21.22    2.38
  -9  -9  -2   23.70    2.43
  -9  -9   2   22.73    2.14
  -9  -9  -2   22.80    2.26
   9   9  -2   25.32    2.44
   9  -9   2   20.25    2.35
   9  -9  -2   19.29    2.20
   9   9   2   22.33    2.44
   9   9  -2   21.76    2.46
   9  10  -2   13.95    1.82
   9 -10  -2   16.85    2.12
  -9 -10   2   15.34    1.78
  -9 -10  -2   13.66    1.80
   9  10   2   11.61    1.74
   9  10  -2   12.35    1.82
   9 -10   2   13.64    1.82
   9 -10  -2   13.67    1.88
  -9 -10  -2   12.14    1.73
  -9 -10   2   16.45    2.12
   9 -11  -2   21.96    2.27
  -9 -11   2   21.96    2.02
  -9 -11  -2   22.23    2.28
  -9 -11  -2   21.81    2.15
   9  11  -2   19.50    2.05
  -9 -11   2   24.08    2.35
   9 -11   2   19.54    2.08
   9 -11  -2   21.93    2.19
   9  11   2   23.37    2.33
   9  11  -2   19.53    2.17
   9 -12  -2    4.60    1.07
  -9 -12   2    6.59    1.19
  -9 -12  -2    5.86    1.15
   9  12   2    5.98    1.16
   9  12  -2    6.58    1.21
  -9 -12  -2    6.16    1.25
  -9 -12   2    6.16    1.20
   9  12  -2    5.33    1.08
   9 -13  -2    4.56    0.95
  -9 -13   2    3.91    0.82
  -9 -13  -2    4.13    0.92
   9  13   2    3.84    0.96
   9  13  -2    3.58    0.91
  -9 -13  -2    2.91    0.87
  -9 -13   2    3.90    0.97
   9  13  -2    3.76    0.91
   9 -14  -2    8.69    1.14
  -9 -14   2    9.14    1.15
  -9 -14   2   10.16    1.27
  -9 -14  -2    9.27    1.16
   9  14   2    9.12    1.18
  -9 -14  -2   10.04    1.31
   9  14  -2   11.14    1.22
   9  14  -2   10.74    1.28
  -9 -15   2   13.08    1.20
  -9 -15  -2   11.51    1.12
  -9 -15  -2   11.42    1.23
   9   0  -3   -0.66    0.96
   9   0  -3   -0.85    0.78
   9   0  -3   -0.05    0.77
   9  -1  -3    4.57    1.13
   9   1  -3    4.67    1.18
   9   1  -3    5.04    1.24
   9  -1  -3    5.31    1.26
   9  -1  -3    5.64    1.35
   9   1  -3    5.07    1.25
   9   2  -3   14.26    1.96
   9  -2  -3   18.25    2.23
   9  -2  -3   17.23    1.98
   9   2  -3   16.37    1.98
   9  -2  -3   13.88    1.94
   9   2  -3   19.71    2.33
   9  -2  -3   18.14    2.34
   9  -3  -3  115.03    5.27
   9   3  -3  114.52    5.26
   9  -3  -3  127.20    5.95
   9  -3  -3  108.12    5.24
   9   3  -3  110.72    5.30
   9  -3  -3  111.78    5.01
   9   3  -3  113.27    5.09
  -9  -4   3    0.76    0.69
  -9  -4  -3    0.96    0.69
   9   4  -3    0.87    0.98
   9   4  -3    0.86    0.74
   9  -4  -3    0.89    0.78
   9  -4  -3    1.14    0.82
   9  -4  -3    0.88    0.92
   9  -4  -3    0.01    0.82
   9   4  -3    1.58    0.94
  -9  -5   3    4.32    1.07
  -9  -5  -3    3.71    1.01
   9   5  -3    4.54    1.28
   9   5  -3    1.73    0.82
   9  -5  -3    4.48    1.32
   9  -5  -3    2.97    1.05
   9  -5  -3    3.78    1.23
   9  -5  -3    3.37    1.11
   9   5  -3    4.68    1.22
  -9  -6   3    4.15    1.06
  -9  -6  -3    4.25    1.16
   9  -6  -3    4.16    1.23
  -9  -6  -3    0.76    0.68
   9   6  -3    3.49    0.99
   9   6  -3    4.17    1.26
   9  -6  -3    1.92    0.89
   9  -6  -3    6.10    1.57
   9   6  -3    3.89    1.14
   9  -7  -3   81.88    4.67
   9   7  -3   74.40    4.21
   9  -7  -3   73.19    4.14
  -9  -7  -3   73.31    3.95
  -9  -7   3   75.80    3.74
  -9  -7  -3   75.54    4.04
   9   7  -3   70.21    3.86
   9  -7  -3   72.31    3.88
   9   8  -3   14.70    1.94
   9  -8  -3   15.04    2.08
  -9  -8  -3   13.50    1.77
   9   8  -3   13.66    1.74
  -9  -8   3   15.90    1.80
  -9  -8  -3   13.10    1.75
   9  -8  -3   14.39    1.74
   9  -9  -3   14.57    1.97
   9  -9  -3   13.90    1.61
   9   9  -3   13.38    1.63
   9   9  -3   12.73    1.76
  -9  -9   3   13.29    1.62
  -9  -9  -3   14.10    1.80
  -9  -9  -3   13.83    1.76
   9 -10  -3    8.13    1.45
   9  10  -3    8.24    1.36
  -9 -10   3    6.57    1.17
  -9 -10  -3    8.51    1.36
  -9 -10  -3    6.37    1.21
   9 -11  -3    5.45    1.18
   9  11  -3    6.29    1.14
  -9 -11   3    6.28    1.08
  -9 -11  -3    5.55    1.12
  -9 -11  -3    4.64    1.07
  -9 -11   3    6.11    1.20
   9 -12  -3    0.34    0.56
  -9 -12  -3    0.14    0.52
  -9 -12   3    1.14    0.71
   9  12  -3   -0.29    0.48
  -9 -12   3    0.26    0.47
  -9 -12  -3    0.20    0.48
  -9 -13   3   14.05    1.34
  -9 -13  -3   14.25    1.47
  -9 -13   3   16.10    1.47
   9 -13  -3   13.36    1.45
   9  13  -3   14.96    1.45
   9 -14  -3    1.21    0.54
   9  14  -3    2.89    0.63
  -9 -14   3    1.84    0.51
  -9 -14  -3    1.56    0.52
   9   0  -4   -0.16    0.84
   9   0  -4    0.17    0.92
   9   0  -4   -0.26    0.70
   9   1  -4   13.63    1.93
   9  -1  -4   11.85    1.81
   9  -1  -4   11.95    1.75
   9   1  -4   13.41    1.87
   9  -1  -4   12.13    1.79
   9   1  -4   10.81    1.69
   9   2  -4    7.30    1.43
   9  -2  -4    7.07    1.38
   9  -2  -4    5.38    1.22
   9  -2  -4    7.11    1.37
   9   2  -4    7.30    1.44
   9   3  -4   14.87    1.92
   9  -3  -4   15.09    1.90
   9   3  -4   17.16    2.00
   9  -3  -4   14.58    1.90
   9  -3  -4   16.54    2.08
   9  -4  -4   15.59    1.88
   9   4  -4   16.75    1.96
  -9  -4   4   17.24    1.69
   9  -4  -4   16.87    2.13
   9   4  -4   18.92    2.20
   9  -4  -4   18.16    2.19
   9  -5  -4   58.62    3.39
   9   5  -4   56.26    3.36
  -9  -5   4   61.78    3.20
   9  -5  -4   57.46    3.58
   9   5  -4   58.50    3.64
   9  -5  -4   63.11    3.87
   9  -6  -4   15.27    1.86
   9   6  -4   15.39    1.88
   9  -6  -4   13.64    1.45
  -9  -6   4   15.60    1.69
   9  -6  -4   14.74    1.68
   9   6  -4   12.90    1.59
   9  -6  -4   15.43    1.95
   9  -7  -4   41.93    3.07
  -9  -7   4   40.61    2.57
   9   7  -4   39.33    2.86
   9  -7  -4   35.14    2.25
  -9  -8   4    7.42    1.15
   9  -8  -4   10.19    1.58
   9   8  -4   11.31    1.55
   9  -8  -4    9.77    1.24
   9  -9  -4    7.55    1.30
  -9  -9   4    7.50    1.13
  -9  -9  -4    6.94    1.11
   9   9  -4    7.01    1.22
   9  -9  -4    6.00    0.92
   9 -10  -4    3.27    0.88
  -9 -10   4    2.05    0.67
  -9 -10  -4    1.58    0.62
   9  10  -4    1.90    0.73
   9 -10  -4    1.33    0.51
   9 -11  -4    0.86    0.52
  -9 -11   4    2.06    0.65
  -9 -11  -4    1.91    0.65
  -9 -11   4    0.97    0.49
   9  11  -4    0.85    0.48
   9  12  -4    3.05    0.67
  -9 -12   4    3.41    0.67
   9 -12  -4    3.19    0.71
   9   0  -5    0.41    0.51
   9   0  -5    0.09    0.59
   9   0  -5   -0.03    0.73
   9   1  -5    7.08    1.28
   9  -1  -5    6.76    1.24
   9  -1  -5    6.87    1.01
   9  -1  -5    8.33    1.41
   9   1  -5    6.89    1.21
   9  -1  -5    8.94    1.27
   9   2  -5   11.49    1.56
   9  -2  -5   11.29    1.53
   9  -2  -5   11.09    1.23
   9  -2  -5   10.50    1.47
   9   2  -5   11.39    1.54
   9  -2  -5    9.52    1.37
   9  -3  -5   20.21    1.95
   9   3  -5   20.30    1.96
   9  -3  -5   20.85    1.94
   9   3  -5   17.19    1.79
   9  -3  -5   17.88    1.81
   9  -3  -5   16.80    1.50
   9  -4  -5    7.51    1.03
   9  -4  -5    9.16    1.35
   9   4  -5    8.35    1.32
   9  -4  -5    7.86    1.22
  -9  -4   5    7.59    1.03
   9  -4  -5    7.49    1.18
   9   4  -5    7.61    1.21
   9  -5  -5    2.72    0.70
   9   5  -5    4.20    1.00
   9  -5  -5    1.67    0.68
   9  -5  -5    3.62    0.97
  -9  -5   5    3.21    0.74
   9  -5  -5    3.33    0.78
   9   5  -5    3.35    0.80
   9  -6  -5    0.44    0.49
   9   6  -5    0.01    0.43
  -9   6  -5   -0.47    0.59
  -9  -6  -5    0.37    0.40
  -9  -6   5   -0.01    0.41
   9   6  -5    0.77    0.68
   9  -6  -5    0.02    0.43
   9  -7  -5   11.42    1.37
  -9  -7   5   10.41    1.14
   9  -7  -5   10.36    1.09
   9   7  -5   10.58    1.33
   9  -8  -5   10.96    1.23
  -9  -8   5   11.20    1.13
   9  -8  -5   10.17    1.00
   9   8  -5   12.77    1.37
   9  -9  -5    1.40    0.58
  -9  -9   5    1.49    0.51
   9   9  -5    1.32    0.53
   9   0  -6   -0.21    0.40
  -9   0  -6    0.16    0.40
   9   0  -6    0.85    0.48
   9  -1  -6   18.19    1.41
   9   1  -6   18.31    1.43
  -9   1  -6   17.06    1.47
  -9  -1  -6   18.24    1.50
   9  -1  -6   20.02    1.56
   9   1  -6   19.56    1.56
   9  -2  -6    0.45    0.38
   9   2  -6    0.43    0.38
  -9   2  -6    0.27    0.43
  -9  -2  -6    0.49    0.46
   9  -2  -6    1.22    0.53
   9   2  -6    0.80    0.47
   9   3  -6    8.49    0.96
   9  -3  -6    8.90    1.00
   9   3  -6   10.05    1.07
  -9   3  -6    8.83    1.01
  -9  -3  -6    8.41    0.99
   9   4  -6    6.14    0.83
   9   4  -6    5.83    0.80
  10   0   0   13.11    2.08
  10  -1   0  149.09    6.64
  10   1   0  155.44    6.82
  10  -2   0   -0.36    0.91
  10   2   0    0.92    1.01
 -10  -3   0   47.17    3.22
  10  -3   0   41.60    3.57
  10   3   0   43.54    3.66
  10  -4   0    1.42    0.70
  10  -4   0    0.14    0.90
  10   4   0    0.41    0.77
 -10  -4   0    0.75    0.72
  10  -5   0    3.29    1.09
 -10  -5   0    2.42    1.04
  10  -5   0    3.68    1.26
  10   5   0    3.41    1.25
 -10  -6   0   24.10    2.12
 -10  -6   0   23.92    2.43
  10  -6   0   24.82    2.41
  10  -6   0   22.17    2.63
  10   6   0   23.71    2.69
 -10  -7   0   30.64    2.41
 -10  -7   0   29.93    2.69
  10  -7   0   28.54    2.52
  10  -7   0   32.52    3.05
  10   7   0   30.95    3.00
  10  -8   0   13.34    1.71
 -10  -8   0   16.54    2.03
  10   8   0   14.11    2.06
  10  -8   0   12.34    1.86
 -10  -8   0   16.72    1.84
  10  -9   0    2.47    1.06
 -10  -9   0    1.08    0.68
 -10  -9   0    1.59    0.85
  10   9   0    1.84    1.01
  10 -10   0    5.17    1.17
 -10 -10   0    7.01    1.24
 -10 -10   0    5.63    1.27
  10  10   0    5.53    1.35
  10 -11   0   10.65    1.58
 -10 -11   0   10.43    1.37
  10  11   0   10.43    1.57
 -10 -11   0   10.41    1.53
 -10 -12   0    0.21    0.48
  10  12   0   -0.05    0.59
 -10 -12   0    0.53    0.57
 -10 -13   0    0.35    0.56
  10  13   0   -0.32    0.57
 -10 -13   0    0.29    0.50
 -10 -14   0    0.00    0.38
 -10 -14   0    0.21    0.45
  10  14   0   -0.10    0.47
  10   0  -1   10.80    1.63
  10   0   1   10.25    1.90
  10   0  -1   11.58    1.99
  10  -1  -1    1.96    0.90
  10   1  -1    1.53    0.82
  10  -1   1    2.73    1.18
  10  -1  -1    1.17    0.94
  10   1   1    2.29    1.17
  10   1  -1    2.18    1.04
  10  -2  -1    1.69    0.82
  10   2  -1    1.05    0.85
  10  -2   1    0.64    0.84
  10  -2  -1    1.56    1.04
  10   2   1    0.24    0.84
  10   2  -1    1.85    1.19
  10  -3  -1    3.16    1.02
  10   3  -1    5.14    1.20
  10  -3   1    2.67    1.07
  10  -3  -1    2.66    1.05
  10   3   1    3.47    1.35
  10   3  -1    2.50    1.14
  10   4  -1    9.85    1.49
  10  -4   1   11.66    1.95
  10  -4  -1   10.60    1.85
  10   4   1   10.24    1.92
  10   4  -1   13.47    2.14
  10  -4  -1   10.39    1.79
  10  -4  -1   11.45    1.61
 -10  -4  -1   11.70    1.67
  10  -5   1   43.91    3.58
  10  -5  -1   48.85    3.74
  10   5   1   44.29    3.66
  10   5  -1   45.10    3.65
  10  -5  -1   45.76    3.51
 -10  -5  -1   48.24    3.28
  10   5  -1   46.77    3.10
  10  -5  -1   47.57    3.10
 -10  -6  -1    1.17    0.80
  10   6   1    1.39    1.04
  10   6  -1    0.08    0.77
  10   6  -1   -0.26    0.72
  10  -6   1    0.32    0.73
  10  -6  -1    0.22    0.76
 -10  -6   1    0.60    0.54
 -10  -6  -1    0.21    0.51
  10  -6  -1    1.52    0.99
 -10  -7  -1   -0.14    0.79
 -10  -7   1   -0.08    0.69
  10   7  -1    0.61    0.74
  10   7   1    1.12    0.84
  10   7  -1   -0.26    0.80
  10  -7   1    0.66    0.78
  10  -7  -1    0.17    0.80
 -10  -7   1    2.24    0.72
 -10  -7  -1    1.03    0.75
  10  -7  -1    0.81    0.61
  10   8  -1    8.60    1.29
  10  -8  -1    6.51    1.32
  10  -8   1    7.71    1.54
  10  -8  -1   10.16    1.73
  10   8   1    9.09    1.66
  10   8  -1   10.05    1.76
 -10  -8  -1   11.37    1.66
 -10  -8   1    7.20    1.40
 -10  -8   1    7.86    1.27
 -10  -8  -1    8.59    1.33
 -10  -9   1   46.79    2.88
 -10  -9  -1   43.10    2.82
  10  -9  -1   42.09    3.01
 -10  -9   1   47.08    3.20
 -10  -9  -1   41.19    2.99
  10   9   1   47.91    3.46
  10   9  -1   42.96    3.29
  10  -9   1   45.96    3.31
  10  -9  -1   43.09    3.22
  10 -10   1    5.60    1.21
  10 -10  -1    5.07    1.19
  10  10   1    3.98    1.13
  10  10  -1    4.35    1.13
  10 -10  -1    4.78    1.04
 -10 -10   1    4.54    0.97
 -10 -10  -1    4.86    1.03
 -10 -10  -1    4.55    1.09
 -10 -10   1    6.69    1.30
  10 -11   1    5.85    1.19
  10 -11  -1    5.13    1.11
  10  11   1    6.70    1.29
  10  11  -1    6.94    1.28
  10 -11  -1    4.17    0.88
 -10 -11   1    4.84    0.99
 -10 -11  -1    4.32    0.96
 -10 -11  -1    4.68    1.07
 -10 -11   1    4.93    1.09
  10  12   1    7.68    1.26
  10  12  -1    8.57    1.34
  10 -12  -1    8.26    1.10
 -10 -12  -1    7.60    1.12
 -10 -12   1    8.98    1.17
 -10 -12  -1    7.41    1.21
 -10 -12   1    8.04    1.25
 -10 -13  -1    5.28    0.89
 -10 -13   1    4.94    0.86
 -10 -13  -1    4.96    0.95
 -10 -13   1    4.80    0.94
  10  13   1    3.85    0.83
  10  13  -1    6.29    1.06
 -10 -14  -1    6.04    0.80
 -10 -14   1    6.28    0.82
 -10 -14  -1    7.85    0.99
 -10 -14   1    7.28    0.96
  10  14   1    5.90    0.87
  10  14  -1    6.84    0.96
  10   0  -2    2.40    0.91
  10   0   2    2.22    1.13
  10   0  -2    1.08    0.81
  10  -1  -2   89.74    4.54
  10   1  -2   88.97    4.54
  10  -1   2   86.01    4.85
  10  -1  -2   86.85    4.76
  10   1   2   92.57    5.02
  10   1  -2   87.82    4.79
  10  -2  -2   23.60    2.37
  10   2  -2   21.55    2.28
  10  -2   2   21.49    2.43
  10  -2  -2   20.40    2.35
  10   2   2   22.14    2.52
  10   2  -2   18.97    2.23
  10  -3  -2   49.02    3.70
  10  -3  -2   41.13    3.08
  10   3  -2   44.79    3.22
  10  -3   2   41.15    3.32
  10  -3  -2   40.45    3.24
  10   3   2   44.45    3.49
  10   3  -2   42.41    3.32
  10  -4  -2   19.80    2.36
  10  -4   2   19.94    2.37
  10  -4  -2   20.53    2.33
  10   4   2   19.86    2.37
  10   4  -2   19.42    2.30
  10  -4  -2   22.70    2.31
  10   4  -2   18.45    2.10
  10  -5  -2   10.22    1.57
  10   5   2   10.71    1.75
  10   5  -2   10.67    1.71
  10   5  -2   12.50    1.76
  10  -5   2   11.46    1.76
  10  -5  -2    9.33    1.57
 -10  -5   2   12.54    1.47
  10  -5  -2   12.16    1.92
  10  -6  -2    9.47    1.46
 -10  -6  -2   10.54    1.54
  10   6  -2   10.56    1.57
  10   6   2    8.80    1.59
  10   6  -2   10.89    1.75
  10  -6   2    9.60    1.65
  10  -6  -2    8.63    1.49
 -10  -6   2    9.20    1.33
 -10  -6  -2    8.99    1.35
  10  -6  -2    9.86    1.72
  10  -7  -2   44.89    3.33
 -10  -7   2   47.66    2.82
 -10  -7  -2   41.88    2.95
 -10  -7  -2   43.63    2.86
  10  -7   2   43.68    3.27
  10  -7  -2   45.87    3.26
  10   7   2   47.30    3.37
  10   7  -2   47.16    3.33
  10   7  -2   46.04    3.09
  10  -8  -2   18.25    2.10
 -10  -8   2   19.70    1.83
 -10  -8  -2   18.30    1.97
 -10  -8  -2   22.05    2.04
  10   8  -2   19.69    2.05
  10   8   2   18.46    2.08
  10   8  -2   20.00    2.16
  10  -8   2   18.31    2.05
  10  -8  -2   17.88    2.02
  10   9  -2    6.60    1.21
  10  -9  -2    7.54    1.39
 -10  -9  -2    7.25    1.32
 -10  -9   2    7.81    1.39
  10   9   2    7.33    1.34
  10   9  -2    7.15    1.31
  10  -9   2    6.11    1.24
  10  -9  -2    6.19    1.26
 -10  -9   2    8.01    1.20
 -10  -9  -2    7.87    1.28
  10  10  -2   -0.05    0.50
  10 -10  -2    0.49    0.62
 -10 -10  -2    0.51    0.64
 -10 -10   2    0.92    0.76
  10  10   2    0.37    0.58
  10  10  -2    0.23    0.57
  10 -10   2    0.04    0.51
  10 -10  -2    0.55    0.51
 -10 -10   2    0.04    0.52
 -10 -10  -2    0.51    0.58
  10 -11  -2    7.55    1.20
 -10 -11  -2    8.80    1.25
 -10 -11   2    8.97    1.35
  10  11   2    7.54    1.19
  10  11  -2    8.11    1.24
  10  11  -2    8.52    1.17
 -10 -11   2    7.67    1.08
 -10 -11  -2    7.68    1.17
  10 -12  -2    0.82    0.51
 -10 -12  -2    0.47    0.53
 -10 -12   2    1.56    0.66
  10  12   2    1.70    0.59
  10  12  -2    0.77    0.40
  10  12  -2    0.72    0.44
 -10 -12   2    1.64    0.63
 -10 -12  -2    0.06    0.44
 -10 -13  -2    3.10    0.67
 -10 -13   2    3.82    0.70
 -10 -13  -2    2.58    0.67
 -10 -13   2    2.52    0.62
  10   0  -3   25.87    2.49
  10   0  -3   29.30    2.45
  10   0  -3   27.21    2.53
  10  -1  -3    0.74    0.59
  10   1  -3    2.20    0.88
  10  -1  -3    2.71    1.02
  10   1  -3    3.83    1.19
  10   1  -3    1.55    0.89
  10  -1  -3    2.43    1.00
  10  -1  -3    1.18    0.88
  10   2  -3   11.20    1.66
  10  -2  -3   11.22    1.57
  10   2  -3    9.19    1.45
  10  -2  -3    8.71    1.53
  10  -2  -3   11.19    1.85
  10   3  -3    4.87    1.25
  10   3  -3    4.28    0.99
  10  -3  -3    4.58    1.29
  10  -3  -3    5.50    1.25
  10  -3  -3    3.21    0.84
  10  -4  -3   17.99    2.21
  10  -4  -3   15.34    1.74
  10   4  -3   16.03    1.79
  10  -4  -3   18.32    2.04
  10   4  -3   18.11    2.04
  10  -5  -3    0.15    0.65
  10   5  -3    0.96    0.65
  10  -5  -3   -0.26    0.57
  10   5  -3    0.69    0.82
 -10  -5   3    1.02    0.60
  10  -5  -3   -0.35    0.84
  10  -6  -3    0.26    0.71
  10   6  -3    0.07    0.67
  10   6  -3    0.31    0.60
  10  -6  -3    0.36    0.58
 -10  -6   3    0.52    0.58
  10  -6  -3   -0.05    0.77
  10  -7  -3    1.96    0.85
 -10  -7   3    3.05    0.94
  10   7  -3    3.89    0.96
  10  -8  -3    1.06    0.70
 -10  -8   3    1.19    0.59
  10   8  -3    0.65    0.58
 -10  -8  -3    0.45    0.47
 -10  -9   3   11.21    1.29
  10  -9  -3    8.47    1.32
 -10  -9  -3    9.00    1.22
  10   9  -3   11.78    1.44
 -10  -9   3   10.93    1.52
  10 -10  -3    0.75    0.57
 -10 -10   3    2.02    0.64
  10  10  -3    0.87    0.54
 -10 -10  -3    1.07    0.54
 -10 -10   3    1.17    0.52
  10 -11  -3    2.59    0.71
 -10 -11   3    3.02    0.67
  10  11  -3    2.80    0.66
 -10 -11  -3    2.93    0.68
 -10 -11   3    3.89    0.80
 -10 -12   3    3.47    0.75
 -10 -12   3    3.37    0.60
  10 -12  -3    2.47    0.63
  10   0  -4    7.46    1.34
  10   0  -4   10.11    1.53
  10   0  -4    9.69    1.45
  10  -1  -4    8.82    1.41
  10   1  -4    8.07    1.37
  10   1  -4    8.52    1.39
  10  -1  -4    9.98    1.47
  10  -1  -4    9.00    1.43
  10   1  -4    9.12    1.44
  10  -2  -4    9.26    1.47
  10   2  -4    9.88    1.49
  10  -2  -4   10.31    1.53
  10   2  -4    9.39    1.50
  10  -2  -4   10.00    1.45
  10   2  -4    9.22    1.39
  10  -3  -4    2.50    0.87
  10   3  -4    6.25    1.22
  10  -3  -4    4.38    1.10
  10   3  -4    3.82    1.03
  10  -4  -4   11.08    1.49
  10  -4  -4   12.26    1.62
  10   4  -4   12.24    1.54
  10   4  -4   13.09    1.58
  10   5  -4    9.30    1.29
  10  -5  -4   10.35    1.41
  10  -5  -4   10.09    1.48
  10   5  -4   11.52    1.50
  10   6  -4   10.58    1.28
 -10  -6   4    9.18    1.04
  10   6  -4   11.32    1.42
  10  -6  -4   10.21    1.45
  10  -7  -4    0.60    0.60
  10   7  -4    0.53    0.50
 -10  -7   4    0.65    0.47
  10  -8  -4    1.16    0.65
 -10  -8   4    1.21    0.47
  10   8  -4    1.68    0.67
 -10  -9   4    5.29    0.92
  10  -9  -4    5.15    0.94
 -10  -9   4    5.91    0.79
  10   9  -4    5.51    0.89
 -10 -10   4    2.23    0.56
  10 -10  -4    1.98    0.56
  10  10  -4    2.05    0.54
  10   0  -5   16.61    1.41
  10   0  -5   17.17    1.57
  10   0  -5   18.21    1.65
  10  -1  -5    2.15    0.57
  10  -1  -5    2.83    0.75
  10   1  -5    2.96    0.74
  10  -1  -5    2.08    0.74
  10   1  -5    2.21    0.66
  10  -2  -5    2.94    0.71
  10  -2  -5    3.25    0.76
  10  -3  -5    0.40    0.44
  10  -3  -5   -0.22    0.56
  10   3  -5   -0.04    0.50
  10  -4  -5    1.24    0.46
  10   4  -5    2.55    0.66
  10  -5  -5   16.53    1.35
  10   5  -5   17.65    1.47
 -10   5  -5   13.51    1.17
 -10  -5  -5   16.56    1.26
  10   6  -5    0.44    0.45
  11   0   0    0.02    0.85
  11  -1   0    5.85    1.45
  11   1   0    9.82    1.74
  11  -2   0    6.37    1.30
  11  -2   0    7.45    1.62
  11   2   0    4.61    1.31
  11  -3   0   32.82    2.99
  11   3   0   34.37    3.11
  11  -3   0   35.95    2.81
 -11  -4   0   60.81    3.32
  11  -4   0   54.70    3.36
  11  -4   0   56.62    3.82
  11   4   0   58.73    3.93
  11   5   0    0.37    0.76
  11  -5   0    0.74    0.86
 -11  -5   0    0.48    0.58
  11  -5   0   -0.46    0.59
 -11  -6   0   13.58    1.65
  11   6   0   15.02    1.99
  11  -6   0   14.77    1.97
  11  -6   0   14.24    1.61
 -11  -7   0   23.13    2.10
  11  -7   0   22.60    2.30
  11   7   0   25.39    2.49
 -11  -8   0    2.85    0.75
  11   8   0    2.77    0.98
 -11  -8   0    2.42    0.76
  11  -8   0    1.90    0.78
 -11  -9   0    9.17    1.16
  11   9   0    8.63    1.43
 -11  -9   0    8.33    1.21
  11  -9   0    9.25    1.42
 -11 -10   0    6.67    0.95
  11 -10   0    7.05    1.16
  11  10   0    6.94    1.19
 -11 -10   0    6.15    1.04
  11  11   0   10.62    1.33
 -11 -11   0   10.63    1.10
 -11 -11   0   11.67    1.29
 -11 -12   0    3.85    0.72
  11  12   0    4.57    0.79
  11   0   1   -0.34    0.72
  11   0  -1    0.14    0.74
  11  -1   1   13.10    1.94
  11  -1  -1   11.64    1.85
  11   1   1   10.53    1.76
  11   1  -1   12.63    1.89
  11  -2  -1   22.01    2.31
 -11  -2   1   24.18    2.11
  11  -2   1   22.66    2.49
  11  -2  -1   23.32    2.51
  11   2   1   24.60    2.59
  11   2  -1   24.40    2.58
  11  -3   1   14.15    1.98
  11  -3  -1   13.94    1.94
  11   3   1   13.60    1.95
  11   3  -1    8.72    1.59
 -11  -3   1   13.64    1.65
  11  -3  -1   13.27    1.80
  11   4   1   11.63    1.81
  11   4  -1   12.85    1.89
 -11  -4   1   11.98    1.60
  11  -4  -1   11.02    1.63
  11  -4  -1   14.81    1.97
  11  -4   1   11.59    1.81
  11   5   1    6.02    1.40
  11   5  -1    6.87    1.46
  11  -5   1    4.77    1.18
  11  -5  -1    6.54    1.40
 -11  -5   1    5.23    1.11
  11  -5  -1    4.20    1.09
 -11  -6  -1   37.89    2.54
 -11  -6   1   36.28    2.66
  11  -6  -1   36.75    2.73
  11  -6   1   36.41    2.90
  11  -6  -1   38.63    2.95
  11   6   1   37.52    3.01
  11   6  -1   39.98    3.03
  11  -7  -1    6.84    1.17
  11   7   1    7.68    1.45
  11   7  -1    8.07    1.44
 -11  -7  -1    6.10    1.12
 -11  -7   1    6.88    1.22
  11  -7   1    8.10    1.41
  11  -7  -1    8.47    1.46
  11  -8  -1    2.95    0.88
  11   8   1    2.19    0.83
  11   8  -1    2.38    0.85
 -11  -8  -1    3.25    0.71
 -11  -8   1    1.75    0.61
  11  -8   1    3.39    1.00
  11  -8  -1    3.39    1.01
 -11  -8  -1    1.74    0.66
 -11  -8   1    2.88    0.85
 -11  -9   1   12.61    1.49
 -11  -9  -1   13.08    1.45
  11   9   1   11.97    1.57
  11   9  -1   13.44    1.63
  11  -9   1   12.80    1.55
  11  -9  -1   12.28    1.53
 -11  -9  -1   12.38    1.30
 -11  -9   1   12.11    1.24
  11  -9  -1   11.38    1.33
 -11 -10  -1   12.59    1.38
 -11 -10   1   14.71    1.50
  11  10   1   14.99    1.57
  11  10  -1   16.84    1.67
  11 -10   1   15.40    1.61
  11 -10  -1   15.61    1.58
 -11 -10   1   14.98    1.32
 -11 -10  -1   15.41    1.37
  11 -10  -1   14.06    1.32
 -11 -11  -1    0.81    0.39
 -11 -11   1    1.38    0.49
 -11 -11  -1    1.65    0.58
 -11 -11   1    1.73    0.63
  11  11   1    0.53    0.53
  11  11  -1    1.55    0.57
 -11 -12   1    3.19    0.67
  11   0  -2    0.30    0.54
  11   0   2   -0.40    0.74
  11   0  -2   -0.40    0.76
  11  -1  -2   20.81    2.00
  11   1  -2   19.53    1.95
  11  -1  -2   22.84    2.39
  11  -1   2   19.62    2.17
  11  -1  -2   16.68    1.97
  11   1   2   18.35    2.11
  11   1  -2   17.49    2.05
  11  -2  -2   15.93    1.99
  11  -2   2   16.53    2.00
  11   2   2   15.68    1.97
  11   2  -2   16.63    1.94
  11  -2  -2   17.30    1.80
  11   2  -2   15.48    1.74
  11  -2  -2   13.34    1.75
  11  -3  -2    5.97    1.27
  11  -3  -2    5.34    1.06
  11   3  -2    6.76    1.24
  11   3   2    3.83    1.03
  11   3  -2    4.78    1.14
  11  -3   2    4.63    1.14
  11  -3  -2    4.97    1.20
  11  -4  -2   15.01    1.86
  11  -4   2   13.30    1.73
  11  -4  -2   13.76    1.75
  11   4   2   14.94    1.83
  11   4  -2   15.37    1.68
  11  -4  -2   13.89    1.56
  11   4  -2   12.34    1.69
  11  -5  -2    4.08    1.10
  11  -5   2    3.44    0.98
  11  -5  -2    2.92    0.97
  11   5   2    4.32    1.04
  11   5  -2    2.76    0.90
  11   5  -2    3.85    0.90
  11  -6  -2    3.35    0.94
 -11  -6   2    3.38    0.96
  11  -6   2    4.99    1.07
  11  -6  -2    4.96    1.06
  11   6  -2    2.88    0.85
  11   6   2    4.57    1.07
  11   6  -2    4.77    1.03
  11  -7  -2    4.83    1.04
 -11  -7   2    5.45    1.04
  11  -7   2    4.10    0.92
  11  -7  -2    5.54    1.04
  11   7   2    4.30    0.96
  11   7  -2    7.73    1.25
  11   7  -2    5.81    0.97
  11   8  -2    2.48    0.71
  11  -8  -2    2.04    0.75
  11   8   2    2.28    0.71
  11   8  -2    2.53    0.76
 -11  -8  -2    2.61    0.74
 -11  -8   2    2.76    0.77
 -11  -8   2    1.70    0.53
  11  -8   2    1.53    0.62
  11  -8  -2    2.44    0.73
  11  -9  -2   17.18    1.62
  11   9   2   17.01    1.54
  11   9  -2   18.65    1.66
  11  -9  -2   18.77    1.59
  11   9  -2   17.26    1.40
 -11  -9   2   19.17    1.43
 -11  -9   2   19.17    1.73
 -11  -9  -2   16.40    1.42
  11  10   2    1.05    0.49
  11  10  -2    1.42    0.56
 -11 -10   2    1.26    0.50
 -11 -10   2    0.82    0.54
  11 -10  -2    0.30    0.44
 -11 -11   2   15.61    1.34
  11   0  -3   -0.19    0.66
  11   0  -3   -0.74    0.73
  11   1  -3    2.12    0.74
  11  -1  -3    2.10    0.77
  11  -1  -3    2.21    0.91
  11   1  -3    2.48    0.89
  11  -2  -3    1.64    0.69
  11   2  -3    1.33    0.75
  11  -2  -3    2.43    0.93
  11   2  -3    0.76    0.60
  11  -3  -3    1.47    0.72
  11   3  -3    1.54    0.63
  11  -3  -3    1.94    0.83
  11   4  -3   10.94    1.36
  11  -4  -3   12.49    1.46
  11  -4  -3   11.18    1.50
  11   5  -3    4.06    0.91
  11  -5  -3    1.50    0.72
  11   6  -3    5.40    0.99
  11  -6  -3    4.47    0.95
  11   7  -3    7.99    1.09
 -11  -7   3    8.41    1.17
  11  -7  -3    7.92    1.18
  11   8  -3    1.14    0.49
 -11  -8   3    0.77    0.50
  11  -8  -3    0.02    0.43
 -11  -9   3    0.64    0.46
  11  -9  -3    1.43    0.52
  11   0  -4   -1.01    0.56
  11   0  -4    0.17    0.47
  11  -1  -4    3.54    0.78
  11   1  -4    4.73    0.89
  11  -1  -4    4.71    0.90
  11   1  -4    3.99    0.87
  11  -2  -4   21.38    1.73
  11   2  -4   20.34    1.70
  11  -2  -4   23.19    1.86
  11   2  -4   23.17    1.78
  11  -3  -4    4.06    0.79
  11   3  -4    3.85    0.82
  11   3  -4    4.60    0.82
  11  -3  -4    4.39    0.86
  11   4  -4    8.50    1.08
  11  -4  -4    9.35    1.17
  11   4  -4    9.65    1.08
  11   5  -4    1.93    0.59
  11  -5  -4    1.97    0.56
  11   6  -4    2.61    0.57
 -11  -6   4    4.07    0.78
  11  -6  -4    2.93    0.70
  12   0   0   -0.77    0.51
  12   0   0    0.05    0.56
  12  -1   0   -0.02    0.53
  12  -1   0    0.71    0.70
  12   1   0    0.35    0.67
  12  -2   0    8.52    1.24
  12  -2   0    8.53    1.36
  12   2   0    8.34    1.41
  12  -3   0   21.89    2.12
  12   3   0   22.28    2.17
  12  -3   0   21.94    1.83
  12   4   0    0.17    0.59
  12  -4   0    0.67    0.66
  12  -5   0   26.72    2.21
  12   5   0   27.64    2.29
  12   6   0    0.47    0.60
  12  -6   0   -0.38    0.50
  12   7   0    1.92    0.72
  12  -7   0    1.23    0.64
 -12  -7   0    0.93    0.47
  12   8   0    1.28    0.57
  12  -8   0    0.87    0.46
  12   9   0    0.25    0.38
  12  -9   0    0.84    0.49
  12   0   1    2.23    0.87
  12   0  -1    2.91    0.90
  12   0  -1    4.06    0.96
  12  -1   1    2.77    0.90
  12  -1  -1    3.39    0.97
  12   1   1    3.51    0.99
  12   1  -1    3.85    0.99
  12  -1  -1    3.71    0.94
  12  -2  -1    4.74    1.00
  12  -2   1    5.96    1.17
  12   2   1    5.60    1.13
  12   2  -1    4.12    1.06
  12  -2  -1    6.34    1.14
  12  -3   1    1.42    0.76
  12  -3  -1    1.45    0.65
  12   3   1    0.90    0.71
  12   3  -1    1.34    0.83
  12  -3  -1    2.10    0.75
  12  -4   1    2.37    0.80
  12  -4  -1    1.24    0.63
  12  -4  -1    2.35    0.79
  12   4   1    1.17    0.69
  12   4  -1    2.34    0.76
  12   5   1    1.52    0.61
  12   5  -1    1.43    0.58
 -12  -5   1    0.40    0.44
  12  -5   1    1.94    0.74
  12  -5  -1    0.17    0.50
  12  -5  -1    0.93    0.52
  12   6   1    0.42    0.51
  12   6  -1    0.90    0.59
 -12  -6   1    0.88    0.43
  12  -6   1    0.88    0.53
  12  -6  -1    0.76    0.54
  12  -6  -1    1.09    0.57
 -12  -7   1    8.88    1.02
  12   7   1   11.84    1.34
  12   7  -1   10.12    1.25
  12  -7   1   10.81    1.28
  12  -7  -1    9.94    1.20
  12  -7  -1    9.49    1.06
  12   8   1    4.53    0.80
  12   8  -1    5.42    0.89
 -12  -8   1    5.17    0.79
  12  -8   1    3.97    0.77
  12  -8  -1    3.56    0.70
  12   0  -2    1.91    0.72
  12   0   2    0.83    0.54
  12   0  -2    1.48    0.64
  12  -1  -2    4.69    0.99
  12   1  -2    3.98    0.96
  12  -1   2    3.13    0.77
  12  -1  -2    2.86    0.74
  12   1   2    2.59    0.72
  12   1  -2    3.21    0.81
  12  -2  -2    9.51    1.30
  12   2  -2    7.63    1.21
  12  -2   2    7.30    1.13
  12  -2  -2    7.98    1.16
  12   2   2    8.53    1.21
  12   2  -2    7.42    1.09
  12   3   2    9.76    1.26
  12   3  -2    7.82    1.10
 -12  -3   2    8.72    1.05
  12  -3  -2    9.58    1.30
  12  -3   2   10.18    1.29
  12  -3  -2    9.12    1.19
  12   4   2    2.15    0.66
  12   4  -2    1.29    0.54
  12  -4   2    1.22    0.54
  12  -4  -2    1.67    0.59
 -12  -4   2    0.93    0.47
  12  -4  -2    1.76    0.64
  12   5   2    6.65    0.97
  12   5  -2    3.77    0.77
 -12  -5   2    4.92    0.80
  12  -5   2    5.04    0.92
  12  -5  -2    4.57    0.82
  12  -5  -2    3.83    0.80
  12   6  -2    1.42    0.54
  12  -6  -2    1.20    0.60
  12  -6  -2    1.10    0.53
 -12  -6   2    0.78    0.46
  12   0  -3    0.11    0.41
  12   0  -3   -0.15    0.41
  12  -1  -3    0.30    0.46
  12   1  -3    0.75    0.46
  12  -1  -3    0.01    0.35
  12   1  -3    0.42    0.46
  12  -2  -3    0.73    0.51
  12   2  -3    0.60    0.49
  12   3  -3    4.84    0.83
  12  -3  -3    3.40    0.75
  12   4  -3    4.01    0.75
  12  -4  -3    3.76    0.73
  12  -5  -3    0.91    0.42
  13   0   0    0.63    0.48
  13   1   0    5.33    0.89
  13  -1   0    7.64    1.06
  13   2   0   -0.38    0.43
  13  -2   0    0.26    0.37
  13   3   0    1.35    0.52
  13  -3   0    1.26    0.52
  13   0   1    0.49    0.41
  13   0  -1   -0.65    0.49
  13   1   1    0.46    0.34
  13  -1  -1    0.19    0.43
  13   1  -1   -0.06    0.44
  13   2  -1    0.92    0.49
  13  -2  -1    1.45    0.53
   0   0   0    0.00    0.00
;
_shelx_hkl_checksum     41149
_shelx_res_file
;
TITL bv2_auto_a.res in Pna2(1)
CELL 1.54184 10.6769 17.9611 7.0266 90 90 90
ZERR 4 0.0003 0.0005 0.0002 0 0 0
LATT -1
SYMM -X,-Y,0.5+Z
SYMM 0.5+X,0.5-Y,+Z
SYMM 0.5-X,0.5+Y,0.5+Z
SFAC C H O
UNIT 60 64 16
EQIV $1 -0.5+X,0.5-Y,+Z
L.S. 4
PLAN  10
SIZE 0.16 0.18 0.32
TEMP 21.85
CONF
HTAB C5 O1_$1
HTAB C2 O4
MORE -1
BOND $H
fmap 2
acta
TWIN -1 0 0 0 -1 0 0 0 -1 2
REM <olex2.extras>
REM <HklSrc "%.\\bv2.hkl">
REM </olex2.extras>
WGHT    0.049000    0.076800
BASF   0.52665
FVAR       1.08228
O1    3    0.813140    0.291933    0.456779    11.00000    0.11164    0.04846 =
         0.10302   -0.00575   -0.00044    0.02539
O2    3    0.624602    0.339441    0.489700    11.00000    0.08188    0.03436 =
         0.07316    0.00233   -0.00183   -0.00706
O3    3    0.765061    0.552949    0.541635    11.00000    0.05227    0.03867 =
         0.08243    0.00432   -0.00644   -0.00794
O4    3    0.935420    0.529151    0.720901    11.00000    0.09240    0.06341 =
         0.12144    0.02318   -0.04733   -0.01848
C1    1    0.727070    0.479954    0.525494    11.00000    0.05380    0.03643 =
         0.05032    0.00393    0.00009   -0.00528
C2    1    0.802844    0.421789    0.501292    11.00000    0.05696    0.04825 =
         0.06541    0.00188    0.00144    0.00319
AFIX  43
H2    2    0.889064    0.428993    0.497448    11.00000   -1.20000
AFIX   0
C3    1    0.752175    0.347546    0.480948    11.00000    0.08115    0.04341 =
         0.05984    0.00171   -0.00116    0.00921
C4    1    0.546034    0.399579    0.509229    11.00000    0.06559    0.04207 =
         0.04361    0.00453   -0.00076   -0.00995
C5    1    0.418284    0.385809    0.510501    11.00000    0.07376    0.06367 =
         0.05744    0.00923   -0.00381   -0.03016
AFIX  43
H5    2    0.388194    0.337348    0.501419    11.00000   -1.20000
AFIX   0
C6    1    0.337028    0.444437    0.525290    11.00000    0.05327    0.09226 =
         0.05633    0.00940    0.00051   -0.01530
AFIX  43
H6    2    0.251198    0.435621    0.526199    11.00000   -1.20000
AFIX   0
C7    1    0.381282    0.516998    0.538968    11.00000    0.05454    0.07617 =
         0.05621    0.00330    0.00098    0.00647
AFIX  43
H7    2    0.325182    0.556481    0.547034    11.00000   -1.20000
AFIX   0
C8    1    0.508081    0.530372    0.540566    11.00000    0.05794    0.04678 =
         0.04979    0.00142   -0.00094    0.00027
AFIX  43
H8    2    0.537523    0.578934    0.550915    11.00000   -1.20000
AFIX   0
C9    1    0.592672    0.471579    0.526769    11.00000    0.05268    0.03809 =
         0.03972    0.00389    0.00009   -0.00646
C10   1    0.870006    0.573156    0.643674    11.00000    0.05748    0.05141 =
         0.06596    0.00289   -0.00168   -0.01366
C11   1    0.886657    0.655929    0.642476    11.00000    0.05972    0.04974 =
         0.07161   -0.00990    0.00734   -0.01167
AFIX  23
H11A  2    0.927453    0.670687    0.759912    11.00000   -1.20000
H11B  2    0.804650    0.679152    0.640128    11.00000   -1.20000
AFIX   0
C12   1    0.963672    0.685729    0.473935    11.00000    0.05253    0.03983 =
         0.06256   -0.00191   -0.00345   -0.00862
C13   1    0.902386    0.668537    0.284038    11.00000    0.09133    0.07466 =
         0.07332    0.01087   -0.02364   -0.01821
AFIX 137
H13A  2    0.895842    0.615580    0.268435    11.00000   -1.50000
H13B  2    0.952290    0.688895    0.183003    11.00000   -1.50000
H13C  2    0.820266    0.690261    0.280572    11.00000   -1.50000
AFIX   0
C14   1    0.974455    0.770045    0.502331    11.00000    0.10122    0.04408 =
         0.11515   -0.00451    0.00603   -0.01920
AFIX 137
H14A  2    0.892192    0.791544    0.506977    11.00000   -1.50000
H14B  2    1.020427    0.791351    0.398310    11.00000   -1.50000
H14C  2    1.017503    0.780082    0.619503    11.00000   -1.50000
AFIX   0
C15   1    1.094730    0.652016    0.476527    11.00000    0.05757    0.08474 =
         0.07935   -0.00324    0.00180   -0.00153
AFIX 137
H15A  2    1.134828    0.663632    0.595153    11.00000   -1.50000
H15B  2    1.142988    0.672232    0.373479    11.00000   -1.50000
H15C  2    1.088885    0.598960    0.462582    11.00000   -1.50000
AFIX   0
HKLF 4
REM  bv2_auto_a.res in Pna2(1)
REM R1 =  0.0305 for    2133 Fo > 4sig(Fo)  and  0.0320 for all    2249 data
REM    176 parameters refined using      1 restraints
END
WGHT      0.0490      0.0768
REM Highest difference peak  0.109,  deepest hole -0.129,  1-sigma level  0.026
Q1    1   0.5724  0.4404  0.5074  11.00000  0.05    0.11
Q2    1   0.3768  0.4755  0.5206  11.00000  0.05    0.09
Q3    1   1.1019  0.5978  0.6093  11.00000  0.05    0.08
Q4    1   0.5635  0.5890  0.5705  11.00000  0.05    0.08
Q5    1   0.4268  0.3165  0.4283  11.00000  0.05    0.08
Q6    1   0.9697  0.7229  0.4767  11.00000  0.05    0.07
Q7    1   0.7725  0.3901  0.5135  11.00000  0.05    0.07
Q8    1   0.9011  0.4093  0.5233  11.00000  0.05    0.07
Q9    1   0.9148  0.6084  0.2388  11.00000  0.05    0.07
Q10   1   1.1213  0.7816  0.6900  11.00000  0.05    0.07
;
_shelx_res_checksum     77023
_shelxl_version_number         .2013
