# Supplementary material for: 2-Oxo-2H-chromen-4-yl 3,3-di­methyl­butano­ate
Source: IUCrdata. 2024 May 31;9(Pt 5):x240494. doi: 10.1107/S2414314624004942 (PMC11151293; doi:10.1107/S2414314624004942)
Supplement: Supplementary file 2 [file x-09-x240494-Isup2.hkl]

data_I                                                                          
_shelx_title ' bv2_auto_a.res in Pna2(1)'                                       
_shelx_refln_list_code          4                                               
_shelx_F_calc_maximum       92.39                                               
_exptl_crystal_F_000       552.00                                               
_reflns_d_resolution_high  0.8090                                               
                                                                                
loop_                                                                           
 _space_group_symop_operation_xyz                                               
 'x, y, z'                                                                      
 '-x, -y, z+1/2'                                                                
 'x+1/2, -y+1/2, z'                                                             
 '-x+1/2, y+1/2, z+1/2'                                                         
                                                                                
_cell_length_a    10.6769                                                       
_cell_length_b    17.9611                                                       
_cell_length_c     7.0266                                                       
_cell_angle_alpha  90.000                                                       
_cell_angle_beta   90.000                                                       
_cell_angle_gamma  90.000                                                       
                                                                                
_shelx_F_squared_multiplier     1.000                                           
                                                                                
loop_                                                                           
 _refln_index_h                                                                 
 _refln_index_k                                                                 
 _refln_index_l                                                                 
 _refln_F_squared_calc                                                          
 _refln_F_squared_meas                                                          
 _refln_F_squared_sigma                                                         
 _refln_observed_status                                                         
   0   0  -8        146.98        141.12         4.00 o                         
   2   0  -8          0.85          1.13         0.20 o                         
   4   0  -8          9.06          8.27         0.53 o                         
   1   1  -8         38.35         35.04         0.72 o                         
   2   1  -8          4.48          4.84         0.25 o                         
   3   1  -8          0.98          0.61         0.13 o                         
   4   1  -8          1.30          1.43         0.19 o                         
   5   1  -8          0.55          0.26         0.12 o                         
   0   2  -8        109.36        109.37         1.92 o                         
   1   2  -8         16.46         18.36         0.52 o                         
   2   2  -8          2.09          1.87         0.18 o                         
   3   2  -8          1.76          1.75         0.16 o                         
   4   2  -8          0.92          1.07         0.17 o                         
   1   3  -8         18.94         20.62         0.54 o                         
   2   3  -8          2.24          2.47         0.18 o                         
   3   3  -8          4.59          4.26         0.21 o                         
   4   3  -8          6.27          5.79         0.30 o                         
   0   4  -8         51.02         44.43         1.07 o                         
   1   4  -8          2.75          2.33         0.19 o                         
   2   4  -8          4.44          4.56         0.24 o                         
   3   4  -8          3.40          4.39         0.20 o                         
   4   4  -8          1.40          1.03         0.17 o                         
   1   5  -8         11.75         10.20         0.33 o                         
   2   5  -8          0.83          0.41         0.12 o                         
   3   5  -8          6.07          5.79         0.22 o                         
   4   5  -8          1.78          1.30         0.37 o                         
   0   6  -8          2.26          1.83         0.36 o                         
   1   6  -8          2.39          2.52         0.18 o                         
   2   6  -8          1.72          1.20         0.18 o                         
   3   6  -8          6.83          7.85         0.78 o                         
   1   7  -8          0.25          0.22         0.17 o                         
   2   7  -8          6.79          5.97         0.33 o                         
   0   8  -8          0.78          0.60         0.23 o                         
   1   8  -8          1.32          1.10         0.18 o                         
   2   0  -7          1.51          1.33         0.31 o                         
   4   0  -7         19.04         18.23         0.74 o                         
   6   0  -7         21.30         20.78         0.96 o                         
   0   1  -7         23.07         21.35         0.87 o                         
   1   1  -7         20.81         19.10         0.58 o                         
   2   1  -7         16.29         17.96         0.56 o                         
   3   1  -7          2.31          2.51         0.24 o                         
   4   1  -7          2.56          1.55         0.20 o                         
   5   1  -7         31.99         30.86         0.88 o                         
   6   1  -7          3.85          3.83         0.32 o                         
   7   1  -7          1.60          1.56         0.20 o                         
   1   2  -7         61.04         60.38         1.01 o                         
   2   2  -7          1.50          1.13         0.21 o                         
   3   2  -7          4.70          4.81         0.30 o                         
   4   2  -7         19.72         21.58         0.55 o                         
   5   2  -7         14.64         15.97         0.64 o                         
   6   2  -7          5.57          5.03         0.35 o                         
   7   2  -7          5.06          5.09         0.31 o                         
   0   3  -7         82.91         82.94         1.64 o                         
   1   3  -7         23.88         22.11         0.61 o                         
   2   3  -7          1.68          1.54         0.20 o                         
   3   3  -7          8.03         10.00         0.41 o                         
   4   3  -7         21.36         22.01         0.55 o                         
   5   3  -7         24.12         21.59         0.72 o                         
   6   3  -7          1.44          1.35         0.23 o                         
   7   3  -7          1.34          1.41         0.19 o                         
   1   4  -7         16.21         13.92         0.49 o                         
   2   4  -7          9.46         11.50         0.44 o                         
   3   4  -7          5.55          5.20         0.31 o                         
   4   4  -7          2.97          3.82         0.25 o                         
   5   4  -7          2.92          2.11         0.28 o                         
   6   4  -7          0.65          0.44         0.16 o                         
   7   4  -7          2.57          1.93         0.19 o                         
   0   5  -7          1.52          1.88         0.30 o                         
   1   5  -7          0.46          0.71         0.17 o                         
   2   5  -7         12.18         10.13         0.41 o                         
   3   5  -7          2.69          3.13         0.24 o                         
   4   5  -7          7.84          8.54         0.34 o                         
   5   5  -7          1.68          1.45         0.22 o                         
   6   5  -7          3.56          3.29         0.26 o                         
   7   5  -7          8.00          7.67         0.54 o                         
   1   6  -7          7.55          7.32         0.37 o                         
   2   6  -7         27.93         28.81         0.64 o                         
   3   6  -7         32.15         30.55         0.63 o                         
   4   6  -7          5.97          5.50         0.26 o                         
   5   6  -7          2.50          2.81         0.25 o                         
   6   6  -7          7.92          8.49         0.36 o                         
   0   7  -7          1.04          2.09         0.33 o                         
   1   7  -7          1.40          1.54         0.21 o                         
   2   7  -7          6.46          5.74         0.29 o                         
   3   7  -7          5.76          6.51         0.30 o                         
   4   7  -7          5.04          4.85         0.23 o                         
   5   7  -7          0.01          0.06         0.27 o                         
   6   7  -7          1.91          1.79         0.33 o                         
   1   8  -7         11.13         12.29         0.59 o                         
   2   8  -7          2.58          2.65         0.28 o                         
   3   8  -7         10.50          8.06         0.43 o                         
   4   8  -7         10.94         10.30         0.45 o                         
   5   8  -7          0.01          0.09         0.25 o                         
   6   8  -7          1.19          1.32         0.27 o                         
   0   9  -7          8.37          8.08         0.60 o                         
   1   9  -7          4.40          4.40         0.37 o                         
   2   9  -7         12.44         11.08         0.47 o                         
   3   9  -7          1.56          1.63         0.21 o                         
   4   9  -7          7.05          6.64         0.47 o                         
   5   9  -7          1.93          2.30         0.49 o                         
   1  10  -7          1.38          0.92         0.21 o                         
   2  10  -7          4.49          4.59         0.34 o                         
   3  10  -7          2.80          2.72         0.28 o                         
   4  10  -7          0.92          0.94         0.30 o                         
   5  10  -7          0.89          0.31         0.25 o                         
   0  11  -7         13.22         13.43         1.30 o                         
   1  11  -7          1.53          2.12         0.31 o                         
   2  11  -7         18.30         16.46         0.72 o                         
   3  11  -7          3.01          2.61         0.51 o                         
   4  11  -7          2.32          3.02         0.52 o                         
   1  12  -7          2.97          3.27         0.34 o                         
   2  12  -7          3.03          3.84         0.34 o                         
   3  12  -7          5.99          6.71         0.72 o                         
   0  13  -7         23.58         25.30         1.34 o                         
   1  13  -7         10.65          9.74         0.84 o                         
   0   0  -6        898.62        849.40         6.95 o                         
   2   0  -6          1.45          0.95         0.31 o                         
   4   0  -6         45.82         45.91         1.26 o                         
   6   0  -6          7.57          5.69         0.54 o                         
   8   0  -6          1.41          1.47         0.37 o                         
   1   1  -6        288.57        296.25         2.70 o                         
   2   1  -6         21.43         20.69         0.63 o                         
   3   1  -6         16.18         15.52         0.54 o                         
   4   1  -6         11.42         11.06         0.46 o                         
   5   1  -6         23.53         25.34         0.92 o                         
   6   1  -6          7.53          5.78         0.39 o                         
   7   1  -6         11.95         13.04         0.53 o                         
   8   1  -6          9.96         11.41         0.44 o                         
   9   1  -6         16.09         15.85         0.52 o                         
   0   2  -6        743.19        742.15         4.58 o                         
   1   2  -6         33.17         34.39         0.80 o                         
   2   2  -6         11.48         13.75         0.52 o                         
   3   2  -6         42.04         40.97         0.86 o                         
   4   2  -6          2.99          2.68         0.26 o                         
   5   2  -6         18.58         19.71         0.81 o                         
   6   2  -6          9.38          8.35         0.45 o                         
   7   2  -6          0.25          0.11         0.19 o                         
   8   2  -6          6.46          7.07         0.35 o                         
   9   2  -6          0.30          0.50         0.15 o                         
   1   3  -6          0.05          0.10         0.19 o                         
   2   3  -6          3.36          4.40         0.32 o                         
   3   3  -6          2.34          1.86         0.23 o                         
   4   3  -6         21.97         20.71         0.60 o                         
   5   3  -6          1.50          1.75         0.33 o                         
   6   3  -6         10.30         10.82         0.50 o                         
   7   3  -6         12.49         10.76         0.47 o                         
   8   3  -6          7.51          6.79         0.34 o                         
   9   3  -6          7.89          7.63         0.38 o                         
   0   4  -6        338.62        352.44         4.04 o                         
   1   4  -6          0.87          0.92         0.23 o                         
   2   4  -6          2.68          2.80         0.28 o                         
   3   4  -6          0.20          0.53         0.18 o                         
   4   4  -6         12.93         14.14         0.50 o                         
   5   4  -6         28.12         28.56         0.86 o                         
   6   4  -6         20.62         22.15         0.69 o                         
   7   4  -6         14.87         13.41         0.51 o                         
   8   4  -6         20.03         19.21         0.57 o                         
   9   4  -6          5.13          5.11         0.49 o                         
   1   5  -6         32.59         30.51         0.79 o                         
   2   5  -6         35.38         35.92         0.85 o                         
   3   5  -6         38.09         40.05         0.88 o                         
   4   5  -6         22.46         20.10         0.58 o                         
   5   5  -6          3.31          3.65         0.34 o                         
   6   5  -6          1.77          1.50         0.25 o                         
   7   5  -6          0.05          0.16         0.17 o                         
   8   5  -6         22.11         20.16         0.55 o                         
   0   6  -6         19.92         16.12         0.87 o                         
   1   6  -6          0.28          0.24         0.18 o                         
   2   6  -6          3.94          4.52         0.34 o                         
   3   6  -6         27.98         27.79         0.73 o                         
   4   6  -6          0.45          0.52         0.17 o                         
   5   6  -6          1.16          1.23         0.28 o                         
   6   6  -6         11.98         11.15         0.50 o                         
   7   6  -6         29.56         27.18         0.70 o                         
   8   6  -6         13.71         13.31         0.42 o                         
   1   7  -6          3.40          3.72         0.30 o                         
   2   7  -6         14.47         14.41         0.53 o                         
   3   7  -6         12.82         12.91         0.50 o                         
   4   7  -6          1.29          1.48         0.21 o                         
   5   7  -6          5.55          5.09         0.39 o                         
   6   7  -6          2.70          3.27         0.27 o                         
   7   7  -6          8.29          7.67         0.39 o                         
   8   7  -6         33.26         30.37         1.15 o                         
   0   8  -6         36.33         36.38         1.80 o                         
   1   8  -6         28.20         30.58         1.03 o                         
   2   8  -6         25.76         25.30         0.93 o                         
   3   8  -6         10.80         10.86         0.61 o                         
   4   8  -6         12.80         11.56         0.58 o                         
   5   8  -6          5.69          5.59         0.72 o                         
   6   8  -6         15.57         17.02         0.90 o                         
   7   8  -6         58.10         59.64         1.45 o                         
   8   8  -6          0.39          0.21         0.32 o                         
   1   9  -6         20.25         18.47         0.80 o                         
   2   9  -6         38.55         35.62         1.08 o                         
   3   9  -6          8.94          9.94         0.57 o                         
   4   9  -6         23.18         22.10         0.76 o                         
   5   9  -6          6.10          6.42         0.74 o                         
   6   9  -6          0.79          1.20         0.32 o                         
   7   9  -6         12.21         10.98         0.59 o                         
   0  10  -6          1.90          2.22         0.60 o                         
   1  10  -6          3.69          3.72         0.40 o                         
   2  10  -6         18.64         17.51         0.75 o                         
   3  10  -6          7.95          9.36         0.53 o                         
   4  10  -6         20.67         20.52         0.94 o                         
   5  10  -6          0.30          0.96         0.39 o                         
   6  10  -6         14.00         15.89         0.76 o                         
   7  10  -6         16.13         13.81         1.14 o                         
   1  11  -6          3.89          4.16         0.42 o                         
   2  11  -6         76.88         77.38         1.47 o                         
   3  11  -6          0.56          0.79         0.30 o                         
   4  11  -6          1.07          0.95         0.29 o                         
   5  11  -6          1.05          1.12         0.39 o                         
   6  11  -6         28.96         28.99         1.15 o                         
   0  12  -6         73.77         73.48         4.24 o                         
   1  12  -6         41.50         43.55         1.23 o                         
   2  12  -6          4.29          5.30         0.54 o                         
   3  12  -6          3.12          3.47         0.41 o                         
   4  12  -6          1.97          3.23         0.47 o                         
   5  12  -6         11.08         11.00         0.77 o                         
   6  12  -6          5.16          5.13         0.72 o                         
   1  13  -6         10.00         10.96         0.92 o                         
   2  13  -6         12.27         11.89         0.71 o                         
   3  13  -6         11.02         11.78         0.66 o                         
   4  13  -6          2.51          2.18         0.37 o                         
   5  13  -6          5.38          7.07         0.56 o                         
   0  14  -6         36.46         37.87         2.13 o                         
   1  14  -6         53.20         55.35         1.77 o                         
   2  14  -6         11.07          9.54         0.74 o                         
   3  14  -6          2.36          2.44         0.30 o                         
   4  14  -6          1.35          1.85         0.34 o                         
   1  15  -6         35.28         37.99         1.32 o                         
   2  15  -6         14.26         14.67         0.78 o                         
   0  16  -6         19.11         17.92         1.15 o                         
   2   0  -5         26.06         24.83         0.91 o                         
   4   0  -5         14.63         14.98         0.70 o                         
   6   0  -5         57.33         53.94         1.87 o                         
   8   0  -5          7.03          7.93         0.60 o                         
  10   0  -5         13.84         14.75         0.76 o                         
   0   1  -5        121.44        127.05         1.96 o                         
   1   1  -5        135.11        134.91         1.53 o                         
   2   1  -5        158.58        160.18         1.59 o                         
   3   1  -5         49.82         47.83         0.97 o                         
   4   1  -5         53.34         54.67         0.92 o                         
   5   1  -5        305.84        312.33         3.83 o                         
   6   1  -5          6.30          6.38         0.50 o                         
   7   1  -5          2.65          2.10         0.30 o                         
   8   1  -5          0.26          0.03         0.20 o                         
   9   1  -5          6.95          6.38         0.42 o                         
  10   1  -5          1.48          2.09         0.26 o                         
   1   2  -5        404.88        397.82         3.80 o                         
   2   2  -5         40.64         40.58         0.86 o                         
   3   2  -5          2.68          2.51         0.28 o                         
   4   2  -5         40.52         40.12         0.80 o                         
   5   2  -5        120.86        131.39         2.18 o                         
   6   2  -5          8.11         10.17         0.60 o                         
   7   2  -5         29.53         30.89         0.92 o                         
   8   2  -5          1.66          0.91         0.23 o                         
   9   2  -5          9.09          9.29         0.50 o                         
  10   2  -5          3.26          2.64         0.44 o                         
   0   3  -5        430.40        451.99         4.38 o                         
   1   3  -5        222.94        224.89         1.94 o                         
   2   3  -5          3.96          4.22         0.28 o                         
   3   3  -5          0.82          0.60         0.17 o                         
   4   3  -5        107.11        114.80         1.72 o                         
   5   3  -5        117.09        112.88         1.87 o                         
   6   3  -5          4.12          4.52         0.39 o                         
   7   3  -5          6.29          7.44         0.48 o                         
   8   3  -5          9.04         10.57         0.53 o                         
   9   3  -5         16.73         16.01         0.63 o                         
  10   3  -5          0.09          0.06         0.24 o                         
   1   4  -5         40.68         39.03         0.82 o                         
   2   4  -5         12.98         12.85         0.47 o                         
   3   4  -5          8.16          7.80         0.54 o                         
   4   4  -5         12.87         14.58         0.50 o                         
   5   4  -5         24.68         25.70         0.91 o                         
   6   4  -5         15.96         18.92         0.74 o                         
   7   4  -5         45.87         47.54         1.12 o                         
   8   4  -5         27.90         27.44         0.81 o                         
   9   4  -5          6.41          6.79         0.42 o                         
  10   4  -5          2.33          1.59         0.56 o                         
   0   5  -5         67.60         62.42         1.30 o                         
   1   5  -5         28.46         28.55         0.73 o                         
   2   5  -5         50.97         49.06         0.90 o                         
   3   5  -5         17.00         16.35         0.53 o                         
   4   5  -5         31.47         29.62         0.70 o                         
   5   5  -5          1.96          1.99         0.30 o                         
   6   5  -5          9.81         11.08         0.56 o                         
   7   5  -5         28.87         29.84         0.89 o                         
   8   5  -5         10.48         11.55         0.53 o                         
   9   5  -5          2.67          2.67         0.28 o                         
  10   5  -5         13.39         13.65         0.65 o                         
   1   6  -5         13.26         13.75         0.51 o                         
   2   6  -5         40.84         41.05         0.77 o                         
   3   6  -5        123.81        135.09         1.54 o                         
   4   6  -5         57.21         53.09         0.84 o                         
   5   6  -5          8.18         10.82         0.58 o                         
   6   6  -5         30.33         28.88         0.84 o                         
   7   6  -5         40.05         41.76         1.02 o                         
   8   6  -5         18.68         18.21         0.63 o                         
   9   6  -5          0.00          0.15         0.17 o                         
  10   6  -5          0.03          0.38         0.38 o                         
   0   7  -5         38.93         44.99         1.21 o                         
   1   7  -5         13.09         14.36         0.50 o                         
   2   7  -5        103.84        101.88         1.31 o                         
   3   7  -5          1.44          2.04         0.21 o                         
   4   7  -5         18.93         17.55         0.51 o                         
   5   7  -5         11.79         10.63         0.49 o                         
   6   7  -5          3.40          3.35         0.33 o                         
   7   7  -5         23.42         25.06         0.77 o                         
   8   7  -5         23.49         22.68         0.67 o                         
   9   7  -5         10.51          9.16         0.61 o                         
   1   8  -5        103.86         99.46         1.70 o                         
   2   8  -5         20.19         16.22         0.72 o                         
   3   8  -5         59.21         65.94         1.12 o                         
   4   8  -5         25.78         28.09         0.79 o                         
   5   8  -5          2.42          2.42         0.43 o                         
   6   8  -5         24.49         23.11         0.94 o                         
   7   8  -5         26.70         27.21         0.94 o                         
   8   8  -5          4.61          5.23         0.54 o                         
   9   8  -5          8.86          9.51         0.58 o                         
   0   9  -5         18.38         15.77         0.99 o                         
   1   9  -5         21.62         21.24         0.83 o                         
   2   9  -5         50.06         52.88         1.21 o                         
   3   9  -5         23.52         21.19         0.68 o                         
   4   9  -5          7.28          7.99         0.45 o                         
   5   9  -5          8.58          8.09         0.70 o                         
   6   9  -5         34.21         31.43         1.22 o                         
   7   9  -5         15.71         14.57         0.69 o                         
   8   9  -5         13.05         12.45         0.65 o                         
   9   9  -5          1.78          1.16         0.33 o                         
   1  10  -5         26.58         26.01         0.86 o                         
   2  10  -5         24.72         24.56         0.84 o                         
   3  10  -5         34.81         35.22         0.92 o                         
   4  10  -5         14.35         12.98         0.52 o                         
   5  10  -5         14.50         14.83         0.88 o                         
   6  10  -5         58.33         58.70         1.41 o                         
   7  10  -5         62.59         61.85         1.31 o                         
   8  10  -5          7.45          6.48         0.46 o                         
   0  11  -5         18.36         16.94         1.08 o                         
   1  11  -5         11.50         11.00         0.58 o                         
   2  11  -5         33.72         34.11         0.97 o                         
   3  11  -5         24.37         25.37         0.77 o                         
   4  11  -5         51.44         53.39         1.08 o                         
   5  11  -5          7.80          7.66         0.64 o                         
   6  11  -5         50.37         50.79         1.26 o                         
   7  11  -5         26.31         25.93         0.81 o                         
   8  11  -5          6.34          5.93         0.40 o                         
   1  12  -5         59.53         57.76         1.23 o                         
   2  12  -5          7.35          7.31         0.58 o                         
   3  12  -5         27.24         26.41         1.16 o                         
   4  12  -5          2.74          2.03         0.29 o                         
   5  12  -5         39.46         42.95         1.79 o                         
   6  12  -5          0.10          0.22         0.22 o                         
   7  12  -5         30.95         28.38         0.92 o                         
   0  13  -5         34.98         33.08         1.83 o                         
   1  13  -5         36.10         35.61         1.29 o                         
   2  13  -5         22.24         22.86         0.94 o                         
   3  13  -5         20.64         22.99         0.82 o                         
   4  13  -5         20.56         20.08         0.72 o                         
   5  13  -5          4.68          5.23         0.50 o                         
   6  13  -5         23.33         23.28         0.78 o                         
   7  13  -5         24.68         23.77         0.77 o                         
   1  14  -5         13.17         11.91         0.75 o                         
   2  14  -5          4.87          4.22         0.47 o                         
   3  14  -5         15.09         17.83         0.64 o                         
   4  14  -5         10.53         10.31         0.49 o                         
   5  14  -5         11.24         11.58         0.65 o                         
   6  14  -5          5.46          5.98         0.36 o                         
   0  15  -5         27.13         26.49         2.10 o                         
   1  15  -5         17.76         18.91         1.26 o                         
   2  15  -5         31.27         30.96         1.07 o                         
   3  15  -5         24.83         26.93         0.76 o                         
   4  15  -5         10.68         11.03         0.57 o                         
   5  15  -5          3.05          2.70         0.35 o                         
   1  16  -5          9.34          8.25         0.65 o                         
   2  16  -5         31.47         29.21         0.95 o                         
   3  16  -5          6.47          6.92         0.51 o                         
   4  16  -5          6.52          5.37         0.84 o                         
   0  17  -5         19.54         20.21         1.53 o                         
   1  17  -5         19.12         17.64         0.68 o                         
   2  17  -5         15.82         14.39         0.70 o                         
   3  17  -5         19.31         19.98         1.41 o                         
   1  18  -5          6.81          5.42         0.63 o                         
   0   0  -4       8536.13       8536.47        37.43 o                         
   2   0  -4         42.31         45.93         3.17 o                         
   4   0  -4         46.91         48.71         1.70 o                         
   6   0  -4        195.68        213.04         3.42 o                         
   8   0  -4         57.46         58.62         1.69 o                         
  10   0  -4          6.76          7.79         0.71 o                         
   1   1  -4       1346.77       1349.32        16.74 o                         
   2   1  -4         15.77         19.10         2.36 o                         
   3   1  -4         35.73         35.07         2.12 o                         
   4   1  -4        157.57        167.22         2.81 o                         
   5   1  -4         65.91         69.08         1.20 o                         
   6   1  -4         23.91         24.65         0.79 o                         
   7   1  -4         72.35         73.26         1.43 o                         
   8   1  -4         43.99         45.42         1.12 o                         
   9   1  -4         10.11         10.50         0.63 o                         
  10   1  -4          8.29          7.62         0.49 o                         
  11   1  -4          3.03          3.63         0.37 o                         
   0   2  -4       1734.51       1815.04        19.82 o                         
   1   2  -4        562.88        571.51        11.54 o                         
   2   2  -4        143.85        133.64         5.92 o                         
   3   2  -4         50.06         48.55         2.61 o                         
   4   2  -4         35.91         38.31         1.22 o                         
   5   2  -4         21.43         20.21         0.83 o                         
   6   2  -4         27.72         30.30         0.88 o                         
   7   2  -4         50.05         46.38         1.15 o                         
   8   2  -4         28.79         29.33         0.90 o                         
   9   2  -4          6.31          5.83         0.52 o                         
  10   2  -4          9.46          8.26         0.51 o                         
  11   2  -4         18.02         18.79         0.75 o                         
   1   3  -4        163.95        181.52         6.91 o                         
   2   3  -4         98.96         96.86         5.29 o                         
   3   3  -4         10.22          8.61         2.37 o                         
   4   3  -4         35.04         40.09         1.04 o                         
   5   3  -4         58.59         60.94         1.26 o                         
   6   3  -4         13.74         12.90         0.59 o                         
   7   3  -4         12.52         11.24         0.61 o                         
   8   3  -4         27.91         28.02         1.04 o                         
   9   3  -4         11.00         13.36         0.75 o                         
  10   3  -4          4.05          3.70         0.53 o                         
  11   3  -4          3.23          3.62         0.35 o                         
   0   4  -4        251.98        254.34         8.32 o                         
   1   4  -4        107.19        106.38         5.51 o                         
   2   4  -4         18.15         19.46         1.77 o                         
   3   4  -4        113.95        115.56         3.38 o                         
   4   4  -4          5.29          2.82         0.35 o                         
   5   4  -4         40.64         41.99         0.99 o                         
   6   4  -4         23.79         24.80         0.79 o                         
   7   4  -4         33.68         34.51         0.99 o                         
   8   4  -4         74.32         81.10         1.65 o                         
   9   4  -4         14.37         14.69         0.79 o                         
  10   4  -4         10.36         10.40         0.66 o                         
  11   4  -4          8.83          7.84         0.55 o                         
   1   5  -4        177.07        187.44         6.36 o                         
   2   5  -4          2.57          1.89         2.30 o                         
   3   5  -4         62.76         65.52         1.76 o                         
   4   5  -4        135.52        149.00         1.59 o                         
   5   5  -4         54.98         56.58         1.10 o                         
   6   5  -4          8.16          8.90         0.48 o                         
   7   5  -4          6.02          5.89         0.43 o                         
   8   5  -4        106.52        107.16         1.88 o                         
   9   5  -4         49.01         50.10         1.36 o                         
  10   5  -4          8.93          8.79         0.60 o                         
  11   5  -4          1.53          1.67         0.35 o                         
   0   6  -4        197.77        195.78         5.82 o                         
   1   6  -4         21.05         20.29         2.04 o                         
   2   6  -4          0.57          0.50         0.26 o                         
   3   6  -4        175.04        182.15         1.56 o                         
   4   6  -4         89.61         93.54         1.43 o                         
   5   6  -4         29.31         28.03         1.17 o                         
   6   6  -4         62.95         63.24         1.27 o                         
   7   6  -4         17.54         16.86         0.66 o                         
   8   6  -4         50.43         53.55         1.31 o                         
   9   6  -4         12.88         12.34         0.59 o                         
  10   6  -4          8.98          9.15         0.68 o                         
  11   6  -4          2.69          2.34         0.38 o                         
   1   7  -4         12.81         16.36         0.61 o                         
   2   7  -4        255.82        267.74         3.33 o                         
   3   7  -4         82.24         78.93         1.11 o                         
   4   7  -4         32.90         28.43         0.63 o                         
   5   7  -4         19.31         18.99         0.66 o                         
   6   7  -4         27.98         26.46         0.84 o                         
   7   7  -4         30.31         27.79         0.78 o                         
   8   7  -4        152.60        162.59         2.81 o                         
   9   7  -4         32.07         32.65         1.58 o                         
  10   7  -4          0.40          0.48         0.33 o                         
   0   8  -4          3.10          3.10         0.36 o                         
   1   8  -4         48.81         48.19         0.99 o                         
   2   8  -4         70.35         75.07         1.24 o                         
   3   8  -4         17.87         16.48         0.58 o                         
   4   8  -4         18.63         16.92         0.54 o                         
   5   8  -4         23.58         20.76         0.89 o                         
   6   8  -4         32.10         33.45         1.12 o                         
   7   8  -4        244.90        256.23         3.79 o                         
   8   8  -4          6.84          7.63         0.65 o                         
   9   8  -4          7.23          8.85         0.70 o                         
  10   8  -4          1.04          1.21         0.40 o                         
   1   9  -4         52.54         50.85         0.98 o                         
   2   9  -4        129.39        136.75         1.63 o                         
   3   9  -4        175.65        164.79         2.19 o                         
   4   9  -4         55.65         56.62         1.06 o                         
   5   9  -4          4.39          3.56         0.45 o                         
   6   9  -4         16.53         15.38         0.95 o                         
   7   9  -4        105.05        106.06         1.83 o                         
   8   9  -4         47.44         47.92         1.47 o                         
   9   9  -4          7.20          5.78         0.47 o                         
  10   9  -4          4.21          4.56         0.55 o                         
   0  10  -4         44.44         42.35         1.17 o                         
   1  10  -4         45.50         48.33         0.97 o                         
   2  10  -4         67.75         67.25         1.56 o                         
   3  10  -4         21.35         21.15         0.78 o                         
   4  10  -4         31.24         30.07         0.84 o                         
   5  10  -4         38.67         38.79         1.33 o                         
   6  10  -4         19.30         19.13         0.94 o                         
   7  10  -4         36.88         38.18         1.39 o                         
   8  10  -4         14.11         14.18         0.80 o                         
   9  10  -4          1.96          1.66         0.29 o                         
  10  10  -4          1.46          1.72         0.33 o                         
   1  11  -4          8.32          7.93         0.44 o                         
   2  11  -4        123.57        120.29         1.71 o                         
   3  11  -4         11.80         11.79         0.59 o                         
   4  11  -4         35.77         37.73         1.15 o                         
   5  11  -4          8.27          8.21         0.65 o                         
   6  11  -4         18.47         19.48         0.95 o                         
   7  11  -4          2.93          3.25         0.47 o                         
   8  11  -4          7.46          5.99         0.52 o                         
   9  11  -4          1.08          0.98         0.27 o                         
   0  12  -4         19.34         19.13         0.89 o                         
   1  12  -4        101.06        104.36         1.61 o                         
   2  12  -4          2.73          4.17         0.39 o                         
   3  12  -4         41.04         42.91         1.35 o                         
   4  12  -4          3.75          4.78         0.50 o                         
   5  12  -4         55.25         57.63         1.77 o                         
   6  12  -4          3.09          3.19         0.50 o                         
   7  12  -4          5.52          5.28         0.53 o                         
   8  12  -4         12.36         12.39         0.68 o                         
   9  12  -4          2.70          2.66         0.42 o                         
   1  13  -4         34.08         34.31         1.13 o                         
   2  13  -4        133.74        140.08         2.43 o                         
   3  13  -4         14.37         14.15         0.79 o                         
   4  13  -4         14.08         15.52         0.80 o                         
   5  13  -4          7.37          6.59         0.64 o                         
   6  13  -4         20.12         19.37         0.97 o                         
   7  13  -4         33.27         32.68         1.17 o                         
   8  13  -4          3.47          3.25         0.43 o                         
   0  14  -4        155.40        157.28         3.19 o                         
   1  14  -4        282.18        288.58         3.40 o                         
   2  14  -4        106.82        109.52         2.11 o                         
   3  14  -4         11.74         11.84         0.72 o                         
   4  14  -4          9.87         11.34         0.61 o                         
   5  14  -4         15.14         14.43         0.86 o                         
   6  14  -4         11.58         11.40         0.72 o                         
   7  14  -4          7.18          5.95         0.48 o                         
   8  14  -4          3.75          3.32         0.36 o                         
   1  15  -4         68.52         71.97         1.54 o                         
   2  15  -4          4.84          4.97         0.50 o                         
   3  15  -4         24.99         20.99         0.89 o                         
   4  15  -4          4.31          3.63         0.36 o                         
   5  15  -4          2.96          3.37         0.44 o                         
   6  15  -4          5.62          5.42         0.48 o                         
   7  15  -4          0.70          1.05         0.28 o                         
   0  16  -4        102.49        105.47         3.18 o                         
   1  16  -4        102.45        107.32         2.66 o                         
   2  16  -4         37.30         40.64         1.34 o                         
   3  16  -4          7.93          7.79         0.60 o                         
   4  16  -4          0.29          0.28         0.28 o                         
   5  16  -4          1.96          1.69         0.38 o                         
   6  16  -4         14.71         14.50         0.77 o                         
   1  17  -4         31.10         31.32         1.31 o                         
   2  17  -4         13.50         14.63         0.88 o                         
   3  17  -4          4.12          4.63         0.39 o                         
   4  17  -4          1.95          2.66         0.32 o                         
   5  17  -4          0.31          0.58         0.24 o                         
   0  18  -4          0.82          0.96         0.53 o                         
   1  18  -4         26.15         25.97         1.30 o                         
   2  18  -4          2.91          2.86         0.33 o                         
   3  18  -4         14.70         13.46         0.59 o                         
   4  18  -4          4.39          2.76         0.43 o                         
   1  19  -4         18.49         18.87         0.96 o                         
   2  19  -4          0.36          0.11         0.20 o                         
   2   0  -3        465.67        440.10         8.33 o                         
   4   0  -3        767.46        772.12        13.54 o                         
   6   0  -3        666.06        669.86         5.47 o                         
   8   0  -3         54.38         56.56         2.47 o                         
  10   0  -3         24.98         23.53         1.23 o                         
  12   0  -3          0.07         -0.02         0.25 o                         
   0   1  -3       2756.11       2694.57        12.52 o                         
   1   1  -3        298.21        320.19         4.89 o                         
   2   1  -3        859.99        906.77         6.96 o                         
   3   1  -3       1167.60       1166.18         7.71 o                         
   4   1  -3        502.68        547.40        13.14 o                         
   5   1  -3        563.96        607.94        12.01 o                         
   6   1  -3         15.32         18.19         0.68 o                         
   7   1  -3         48.59         44.64         1.19 o                         
   8   1  -3         20.09         18.87         0.99 o                         
   9   1  -3          4.60          4.30         0.43 o                         
  10   1  -3          1.58          1.65         0.29 o                         
  11   1  -3          2.80          1.89         0.35 o                         
  12   1  -3          0.39          0.29         0.18 o                         
   1   2  -3        405.57        429.82         4.04 o                         
   2   2  -3          1.26          1.12         0.30 o                         
   3   2  -3        349.49        383.82         4.27 o                         
   4   2  -3        653.31        679.71        17.61 o                         
   5   2  -3        100.21         99.60         5.67 o                         
   6   2  -3        292.01        292.68         2.43 o                         
   7   2  -3         38.81         41.35         1.10 o                         
   8   2  -3         39.31         38.47         1.45 o                         
   9   2  -3         14.47         14.35         0.67 o                         
  10   2  -3          7.58          8.79         0.61 o                         
  11   2  -3          2.60          1.24         0.31 o                         
  12   2  -3          0.28          0.57         0.30 o                         
   0   3  -3       2318.05       2381.34        20.87 o                         
   1   3  -3         35.94         35.31         1.15 o                         
   2   3  -3        232.75        239.20         2.84 o                         
   3   3  -3        601.07        612.88         6.66 o                         
   4   3  -3        148.13        147.75         3.44 o                         
   5   3  -3        104.84        118.04         4.59 o                         
   6   3  -3          1.17          1.96         0.34 o                         
   7   3  -3        161.60        151.94         2.05 o                         
   8   3  -3         86.62         87.11         1.62 o                         
   9   3  -3         95.43         97.47         1.70 o                         
  10   3  -3          4.39          3.75         0.41 o                         
  11   3  -3          1.52          1.39         0.35 o                         
  12   3  -3          4.07          3.56         0.61 o                         
   1   4  -3        120.64        118.94         2.03 o                         
   2   4  -3        629.79        630.70         6.87 o                         
   3   4  -3         89.75        103.39         2.48 o                         
   4   4  -3         56.68         56.19         2.27 o                         
   5   4  -3          8.19          5.65         1.11 o                         
   6   4  -3        124.14        120.46         1.56 o                         
   7   4  -3         51.54         49.43         1.05 o                         
   8   4  -3         37.00         39.03         1.02 o                         
   9   4  -3          0.22          0.76         0.25 o                         
  10   4  -3         15.08         14.55         0.74 o                         
  11   4  -3         10.47          9.86         0.71 o                         
  12   4  -3          2.63          3.32         0.45 o                         
   0   5  -3        236.85        240.01         3.57 o                         
   1   5  -3        217.17        226.35         2.46 o                         
   2   5  -3          5.31          3.50         0.51 o                         
   3   5  -3         31.08         34.04         1.54 o                         
   4   5  -3        206.19        237.55         4.21 o                         
   5   5  -3          8.84          9.55         0.54 o                         
   6   5  -3         53.40         51.44         1.04 o                         
   7   5  -3         40.57         40.84         0.96 o                         
   8   5  -3        173.79        172.28         1.85 o                         
   9   5  -3          4.02          3.07         0.33 o                         
  10   5  -3          0.30          0.20         0.26 o                         
  11   5  -3          2.41          2.46         1.09 o                         
  12   5  -3          0.40          0.78         0.36 o                         
   1   6  -3        533.87        499.70         4.24 o                         
   2   6  -3        699.41        691.81         8.85 o                         
   3   6  -3        374.63        372.02         5.19 o                         
   4   6  -3         38.73         42.36         1.84 o                         
   5   6  -3         35.76         36.28         0.84 o                         
   6   6  -3         55.47         53.93         1.08 o                         
   7   6  -3         15.54         14.13         0.60 o                         
   8   6  -3        128.98        127.30         1.59 o                         
   9   6  -3          4.68          2.86         0.40 o                         
  10   6  -3          0.29          0.17         0.25 o                         
  11   6  -3          3.28          4.23         0.59 o                         
   0   7  -3         81.11         70.71         2.22 o                         
   1   7  -3          9.75          8.80         0.61 o                         
   2   7  -3        204.77        214.28         3.34 o                         
   3   7  -3         32.18         34.20         1.70 o                         
   4   7  -3        194.28        204.18         2.24 o                         
   5   7  -3         38.77         40.48         1.10 o                         
   6   7  -3          6.47          6.72         0.41 o                         
   7   7  -3         24.23         24.73         0.76 o                         
   8   7  -3         54.44         55.41         1.05 o                         
   9   7  -3         64.54         63.33         1.32 o                         
  10   7  -3          2.70          2.57         0.82 o                         
  11   7  -3          6.74          6.79         0.68 o                         
   1   8  -3        140.98        143.19         2.52 o                         
   2   8  -3         12.27          8.11         0.78 o                         
   3   8  -3        487.60        523.01         4.77 o                         
   4   8  -3         71.02         80.18         1.46 o                         
   5   8  -3         17.19         16.08         0.76 o                         
   6   8  -3        201.45        188.60         2.42 o                         
   7   8  -3         20.78         20.72         0.76 o                         
   8   8  -3          9.87          8.66         0.51 o                         
   9   8  -3         12.05         11.97         0.64 o                         
  10   8  -3          1.14          0.58         0.28 o                         
  11   8  -3          0.75          0.46         0.48 o                         
   0   9  -3         33.97         31.48         1.65 o                         
   1   9  -3        107.10        101.63         2.25 o                         
   2   9  -3         32.41         30.69         0.75 o                         
   3   9  -3          5.01          4.62         0.30 o                         
   4   9  -3         52.81         53.61         1.16 o                         
   5   9  -3         59.40         55.16         1.35 o                         
   6   9  -3        201.62        201.60         2.71 o                         
   7   9  -3         46.76         46.66         1.30 o                         
   8   9  -3         23.39         26.11         0.88 o                         
   9   9  -3         11.01         11.73         0.61 o                         
  10   9  -3         10.35          8.36         0.83 o                         
  11   9  -3          1.31          1.22         0.44 o                         
   1  10  -3         91.98         82.45         1.07 o                         
   2  10  -3        323.35        326.27         2.30 o                         
   3  10  -3        187.23        189.59         1.75 o                         
   4  10  -3         58.35         60.83         1.23 o                         
   5  10  -3         66.17         62.32         1.82 o                         
   6  10  -3        135.03        140.17         2.27 o                         
   7  10  -3         86.48         82.39         1.58 o                         
   8  10  -3         21.23         23.87         0.90 o                         
   9  10  -3          7.33          6.67         0.57 o                         
  10  10  -3          1.19          0.77         0.27 o                         
   0  11  -3        146.87        136.20         1.88 o                         
   1  11  -3          3.73          3.46         0.40 o                         
   2  11  -3         12.96         12.20         0.47 o                         
   3  11  -3         93.47         94.64         1.54 o                         
   4  11  -3        124.55        122.07         1.77 o                         
   5  11  -3         23.78         23.52         1.04 o                         
   6  11  -3        180.25        178.51         2.56 o                         
   7  11  -3        128.25        128.19         2.11 o                         
   8  11  -3         83.91         77.73         1.54 o                         
   9  11  -3          4.54          4.71         0.48 o                         
  10  11  -3          3.19          2.38         0.34 o                         
   1  12  -3        112.48        104.53         1.39 o                         
   2  12  -3        306.21        294.27         2.49 o                         
   3  12  -3         23.60         21.37         0.76 o                         
   4  12  -3          6.94          6.61         0.50 o                         
   5  12  -3          2.33          2.36         0.40 o                         
   6  12  -3         26.00         24.46         0.97 o                         
   7  12  -3         44.25         42.61         1.20 o                         
   8  12  -3          1.86          1.89         0.30 o                         
   9  12  -3          0.55          0.07         0.22 o                         
  10  12  -3          2.28          2.11         0.54 o                         
   0  13  -3        165.30        162.38         2.51 o                         
   1  13  -3          3.78          5.22         0.63 o                         
   2  13  -3         39.27         39.55         1.10 o                         
   3  13  -3        158.49        161.29         2.34 o                         
   4  13  -3         40.75         40.09         1.17 o                         
   5  13  -3          1.84          1.90         0.38 o                         
   6  13  -3        110.75        109.58         1.95 o                         
   7  13  -3          2.67          2.72         0.35 o                         
   8  13  -3          3.68          3.57         0.44 o                         
   9  13  -3         11.90         12.14         0.72 o                         
   1  14  -3         25.23         27.65         1.02 o                         
   2  14  -3         14.23         12.56         0.72 o                         
   3  14  -3         19.99         21.12         0.87 o                         
   4  14  -3         41.34         39.47         1.15 o                         
   5  14  -3         18.27         16.92         0.86 o                         
   6  14  -3         34.73         35.97         1.09 o                         
   7  14  -3          2.66          1.72         0.31 o                         
   8  14  -3          1.03          1.50         0.31 o                         
   9  14  -3          1.16          1.69         0.42 o                         
   0  15  -3        275.95        272.61         6.21 o                         
   1  15  -3         10.08         10.02         0.65 o                         
   2  15  -3        102.16        102.64         2.06 o                         
   3  15  -3         17.45         18.21         0.79 o                         
   4  15  -3         54.82         54.58         1.30 o                         
   5  15  -3          1.10          0.89         0.28 o                         
   6  15  -3         20.12         21.33         1.00 o                         
   7  15  -3          6.77          6.42         0.53 o                         
   8  15  -3          7.50          7.90         0.58 o                         
   1  16  -3         44.10         46.15         1.41 o                         
   2  16  -3        146.99        141.94         2.64 o                         
   3  16  -3         44.17         45.66         1.48 o                         
   4  16  -3         53.05         52.52         1.49 o                         
   5  16  -3          4.50          4.66         0.74 o                         
   6  16  -3          4.85          5.23         0.61 o                         
   7  16  -3          0.20          0.35         0.26 o                         
   0  17  -3         30.16         31.59         1.81 o                         
   1  17  -3         50.91         53.69         1.57 o                         
   2  17  -3         32.79         31.62         1.20 o                         
   3  17  -3          9.00          7.98         0.61 o                         
   4  17  -3         33.52         31.10         1.22 o                         
   5  17  -3          1.69          1.20         0.33 o                         
   6  17  -3          4.03          4.15         0.48 o                         
   7  17  -3          1.02          1.20         0.29 o                         
   1  18  -3         15.88         13.59         0.90 o                         
   2  18  -3         29.89         30.74         1.28 o                         
   3  18  -3          1.54          1.10         0.25 o                         
   4  18  -3          7.77          6.92         0.46 o                         
   5  18  -3          9.10          7.38         0.57 o                         
   6  18  -3          4.04          4.58         0.51 o                         
   0  19  -3          4.37          5.70         0.96 o                         
   1  19  -3          3.18          3.71         0.55 o                         
   2  19  -3          2.96          3.09         0.41 o                         
   3  19  -3          3.74          4.02         0.50 o                         
   4  19  -3          9.99         11.42         0.84 o                         
   5  19  -3          5.39          5.75         0.75 o                         
   1  20  -3          9.67         11.01         0.75 o                         
   2  20  -3          0.71          0.33         0.21 o                         
   3  20  -3          1.13          0.99         0.42 o                         
   2   0  -2        579.26        560.41        11.69 o                         
   4   0  -2        417.62        441.64        10.40 o                         
   8   0  -2        198.97        207.23         3.75 o                         
  10   0  -2          2.16          1.45         0.56 o                         
  12   0  -2          1.37          1.44         0.41 o                         
   1   1  -2       7726.74       7565.95        31.23 o                         
   2   1  -2       1026.12       1031.61        10.50 o                         
   3   1  -2         28.23         26.95         0.98 o                         
   4   1  -2        214.15        232.52         7.06 o                         
   5   1  -2        680.08        779.06        15.61 o                         
   6   1  -2         17.79         20.30         3.03 o                         
   7   1  -2         13.38         13.28         0.65 o                         
   8   1  -2        135.99        142.33         2.21 o                         
   9   1  -2          0.73          0.53         0.27 o                         
  10   1  -2         75.87         75.48         1.99 o                         
  11   1  -2         16.68         16.64         0.81 o                         
  12   1  -2          2.44          3.12         0.37 o                         
   0   2  -2       5617.10       5578.21        16.39 o                         
   1   2  -2       4401.22       4202.90        10.75 o                         
   2   2  -2        966.05        962.92         5.49 o                         
   3   2  -2        915.28        913.60         8.47 o                         
   4   2  -2         22.08         23.03         2.60 o                         
   5   2  -2         24.14         23.64         2.77 o                         
   6   2  -2         43.01         48.63         4.46 o                         
   7   2  -2        135.70        140.53         2.01 o                         
   8   2  -2         90.39         92.35         1.78 o                         
   9   2  -2         26.04         29.83         1.05 o                         
  10   2  -2         21.58         18.10         0.98 o                         
  11   2  -2         15.36         13.48         0.70 o                         
  12   2  -2          6.22          6.93         0.50 o                         
   1   3  -2        610.58        636.97         2.99 o                         
   2   3  -2        601.09        587.32         5.41 o                         
   3   3  -2         53.95         57.84         1.84 o                         
   4   3  -2        157.46        171.62         3.36 o                         
   5   3  -2        175.07        181.74         8.31 o                         
   6   3  -2         23.67         25.05         3.28 o                         
   7   3  -2         47.08         49.38         1.22 o                         
   8   3  -2         31.24         28.73         0.87 o                         
   9   3  -2         27.22         27.39         1.01 o                         
  10   3  -2         38.79         37.10         1.26 o                         
  11   3  -2          6.35          4.78         0.45 o                         
  12   3  -2          6.41          7.52         0.59 o                         
   0   4  -2        274.56        272.25         3.23 o                         
   1   4  -2       1396.76       1356.66         7.30 o                         
   2   4  -2        134.76        127.15         2.13 o                         
   3   4  -2        238.17        255.28         4.08 o                         
   4   4  -2        180.62        189.53         3.78 o                         
   5   4  -2        143.13        173.93         7.73 o                         
   6   4  -2        150.38        166.70         5.59 o                         
   7   4  -2        121.87        115.16         1.93 o                         
   8   4  -2         67.14         65.95         1.24 o                         
   9   4  -2         47.91         48.55         1.14 o                         
  10   4  -2         19.39         17.26         0.87 o                         
  11   4  -2         14.77         12.06         0.65 o                         
  12   4  -2          1.23          1.33         0.29 o                         
   1   5  -2        265.18        257.37         2.52 o                         
   2   5  -2         64.01         65.67         1.62 o                         
   3   5  -2        234.19        255.63         4.33 o                         
   4   5  -2        188.82        188.39         3.98 o                         
   5   5  -2         31.25         35.06         2.41 o                         
   6   5  -2          7.54          7.50         0.86 o                         
   7   5  -2          9.04          9.31         0.44 o                         
   8   5  -2        266.87        256.96         2.38 o                         
   9   5  -2        130.46        133.66         2.01 o                         
  10   5  -2         12.52          9.35         0.65 o                         
  11   5  -2          2.71          2.95         0.41 o                         
  12   5  -2          3.95          3.48         0.39 o                         
   0   6  -2         69.31         68.30         1.83 o                         
   1   6  -2        162.30        160.60         2.14 o                         
   2   6  -2         70.34         62.61         1.49 o                         
   3   6  -2        531.90        540.58         6.65 o                         
   4   6  -2        137.59        136.74         3.58 o                         
   5   6  -2         17.01         19.67         1.46 o                         
   6   6  -2         16.38         16.82         0.55 o                         
   7   6  -2         35.49         31.08         0.75 o                         
   8   6  -2        178.30        180.16         2.05 o                         
   9   6  -2        106.75        107.83         1.81 o                         
  10   6  -2          8.53          8.38         0.50 o                         
  11   6  -2          4.08          3.45         0.43 o                         
  12   6  -2          0.56          1.06         0.27 o                         
   1   7  -2        306.37        313.74         3.21 o                         
   2   7  -2        142.31        158.03         2.53 o                         
   3   7  -2        473.59        487.32         5.17 o                         
   4   7  -2         84.56         79.41         2.89 o                         
   5   7  -2         25.23         27.29         1.03 o                         
   6   7  -2         25.35         25.08         0.78 o                         
   7   7  -2         86.79         85.20         1.25 o                         
   8   7  -2        139.13        144.37         2.14 o                         
   9   7  -2         45.96         46.20         1.20 o                         
  10   7  -2         37.56         38.27         1.09 o                         
  11   7  -2          4.39          5.11         0.45 o                         
   0   8  -2        115.63        114.70         3.11 o                         
   1   8  -2        389.48        387.37         3.80 o                         
   2   8  -2        449.12        448.85         4.54 o                         
   3   8  -2        849.57        801.54         8.90 o                         
   4   8  -2         66.22         61.64         2.69 o                         
   5   8  -2         30.52         31.28         0.87 o                         
   6   8  -2        102.23         95.94         1.55 o                         
   7   8  -2        720.02        712.91         4.12 o                         
   8   8  -2         17.77         19.39         0.81 o                         
   9   8  -2         16.71         19.34         0.85 o                         
  10   8  -2         16.33         16.60         0.72 o                         
  11   8  -2          1.69          2.08         0.28 o                         
   1   9  -2         83.97         96.61         2.20 o                         
   2   9  -2        157.89        183.48         3.08 o                         
   3   9  -2        515.85        504.77         5.26 o                         
   4   9  -2        665.77        642.30         5.46 o                         
   5   9  -2         39.63         36.23         0.97 o                         
   6   9  -2         55.41         51.80         1.17 o                         
   7   9  -2         97.96         95.54         1.73 o                         
   8   9  -2         93.49         92.23         1.68 o                         
   9   9  -2         20.47         19.13         0.82 o                         
  10   9  -2          5.91          6.08         0.45 o                         
  11   9  -2         13.43         15.03         0.58 o                         
   0  10  -2        226.77        215.18         4.91 o                         
   1  10  -2        129.53        130.31         2.69 o                         
   2  10  -2        316.16        329.90         4.37 o                         
   3  10  -2          7.47          8.23         0.51 o                         
   4  10  -2         15.53         14.78         0.68 o                         
   5  10  -2        209.35        205.80         2.98 o                         
   6  10  -2          7.04          5.23         0.86 o                         
   7  10  -2         61.83         58.89         1.38 o                         
   8  10  -2        119.27        116.30         1.87 o                         
   9  10  -2         12.70         11.74         0.64 o                         
  10  10  -2          0.43          0.31         0.20 o                         
  11  10  -2          0.76          0.68         0.48 o                         
   1  11  -2         87.08         84.67         1.46 o                         
   2  11  -2         13.44         14.50         0.55 o                         
   3  11  -2         86.39         72.18         1.15 o                         
   4  11  -2          6.37          4.61         0.36 o                         
   5  11  -2         16.97         15.92         0.76 o                         
   6  11  -2         31.44         32.52         1.11 o                         
   7  11  -2         17.97         20.28         0.83 o                         
   8  11  -2         20.57         19.65         0.77 o                         
   9  11  -2         18.63         18.07         0.76 o                         
  10  11  -2          6.54          6.96         0.46 o                         
   0  12  -2          7.06          6.08         0.50 o                         
   1  12  -2        204.74        208.34         1.92 o                         
   2  12  -2          8.25          9.02         0.59 o                         
   3  12  -2         18.51         19.00         0.67 o                         
   4  12  -2         49.38         49.52         1.13 o                         
   5  12  -2          2.38          1.54         0.40 o                         
   6  12  -2         10.53         11.29         0.76 o                         
   7  12  -2         60.78         56.76         1.45 o                         
   8  12  -2          3.27          2.93         0.41 o                         
   9  12  -2          4.65          4.88         0.44 o                         
  10  12  -2          0.30          0.49         0.17 o                         
   1  13  -2         81.31         74.38         1.55 o                         
   2  13  -2        158.05        151.81         1.76 o                         
   3  13  -2         19.30         19.76         1.16 o                         
   4  13  -2         19.34         19.01         0.83 o                         
   5  13  -2         15.25         16.36         0.98 o                         
   6  13  -2          1.58          1.10         0.32 o                         
   7  13  -2         81.71         77.90         1.64 o                         
   8  13  -2          4.04          4.16         0.44 o                         
   9  13  -2          3.02          3.28         0.35 o                         
  10  13  -2          1.95          2.44         0.40 o                         
   0  14  -2          1.29          0.64         0.40 o                         
   1  14  -2        766.07        769.20         6.05 o                         
   2  14  -2        183.77        177.21         2.20 o                         
   3  14  -2         84.27         80.37         1.63 o                         
   4  14  -2         34.21         34.35         1.07 o                         
   5  14  -2        145.53        144.70         2.81 o                         
   6  14  -2          0.36          0.54         0.32 o                         
   7  14  -2         30.93         26.73         1.05 o                         
   8  14  -2         13.40         15.58         0.76 o                         
   9  14  -2          8.47          8.53         0.46 o                         
   1  15  -2        529.18        528.87         4.76 o                         
   2  15  -2         81.32         80.10         1.87 o                         
   3  15  -2          4.85          3.84         0.39 o                         
   4  15  -2         13.26         10.89         0.63 o                         
   5  15  -2          2.90          2.12         0.49 o                         
   6  15  -2         59.63         59.10         1.73 o                         
   7  15  -2          6.25          5.46         0.48 o                         
   8  15  -2          1.39          1.11         0.25 o                         
   9  15  -2          9.69          9.79         0.71 o                         
   0  16  -2        124.95        136.52         3.89 o                         
   1  16  -2        198.42        203.76         3.34 o                         
   2  16  -2         44.81         46.95         1.55 o                         
   3  16  -2         78.45         78.53         1.95 o                         
   4  16  -2          1.52          1.51         0.31 o                         
   5  16  -2          8.50          6.89         0.74 o                         
   6  16  -2          2.10          1.21         0.32 o                         
   7  16  -2          8.51          7.50         0.50 o                         
   8  16  -2         20.57         23.09         0.71 o                         
   1  17  -2         11.89         11.47         0.93 o                         
   2  17  -2         10.70          9.51         0.71 o                         
   3  17  -2         31.81         28.88         1.14 o                         
   4  17  -2          2.04          1.77         0.36 o                         
   5  17  -2          7.46          6.31         0.55 o                         
   6  17  -2          4.37          3.38         0.36 o                         
   7  17  -2          0.84          0.74         0.20 o                         
   0  18  -2          6.02          4.40         0.78 o                         
   1  18  -2         28.29         30.54         1.38 o                         
   2  18  -2         10.59         11.43         0.84 o                         
   3  18  -2         31.46         30.17         1.09 o                         
   4  18  -2          3.54          1.97         0.30 o                         
   5  18  -2          8.62          8.99         0.69 o                         
   6  18  -2          2.72          1.75         0.31 o                         
   1  19  -2          3.37          4.55         0.57 o                         
   2  19  -2          1.24          1.22         0.38 o                         
   3  19  -2          3.63          2.37         0.38 o                         
   4  19  -2          5.71          4.96         0.79 o                         
   5  19  -2          6.37          5.31         0.48 o                         
   6  19  -2          0.10          0.19         0.28 o                         
   0  20  -2          7.52          8.04         1.05 o                         
   1  20  -2         19.67         23.61         1.21 o                         
   2  20  -2          9.08          9.65         0.75 o                         
   3  20  -2          1.81          1.72         0.32 o                         
   4  20  -2          1.26          0.66         0.43 o                         
   1  21  -2         28.53         31.74         1.20 o                         
   2  21  -2          4.01          5.61         0.50 o                         
   4   0  -1       1671.26       1756.71        52.12 o                         
   6   0  -1        266.72        288.61         9.88 o                         
   8   0  -1         39.29         34.64         1.40 o                         
  10   0  -1          6.61          9.50         1.08 o                         
  12   0  -1          2.26          3.03         0.56 o                         
   0   1  -1        289.10        300.59         1.63 o                         
   1   1  -1       6011.94       5733.45        19.97 o                         
   2   1  -1       4061.91       3822.62        21.62 o                         
   3   1  -1       1219.31       1233.24         6.60 o                         
   4   1  -1        129.05        132.16         2.45 o                         
   5   1  -1       1557.99       1634.89        21.01 o                         
   6   1  -1          4.71          1.59         0.86 o                         
   7   1  -1         25.91         28.06         1.28 o                         
   8   1  -1         53.89         54.17         1.28 o                         
   9   1  -1         55.29         54.45         1.71 o                         
  10   1  -1          1.46          1.45         0.39 o                         
  11   1  -1         11.82         10.37         1.13 o                         
  12   1  -1          2.88          3.12         0.48 o                         
  13   1  -1          1.06          0.06         0.26 o                         
   1   2  -1       7660.37       7056.97        38.99 o                         
   2   2  -1       1264.86       1263.21        11.62 o                         
   3   2  -1        400.12        374.84         4.67 o                         
   4   2  -1        462.69        475.29         9.54 o                         
   5   2  -1       1670.98       1803.64         9.92 o                         
   6   2  -1        544.14        597.89         8.75 o                         
   7   2  -1          9.00          8.01         0.55 o                         
   8   2  -1          5.17          4.41         0.42 o                         
   9   2  -1          9.92          9.26         0.75 o                         
  10   2  -1          0.56          1.29         0.40 o                         
  11   2  -1         22.06         19.80         1.21 o                         
  12   2  -1          5.47          4.40         0.53 o                         
  13   2  -1          0.55          1.00         0.31 o                         
   0   3  -1       2842.19       2822.04        42.46 o                         
   1   3  -1       1040.09       1015.04         6.90 o                         
   2   3  -1        947.49        952.85         5.44 o                         
   3   3  -1        209.69        205.08         2.65 o                         
   4   3  -1         21.98         26.26         2.42 o                         
   5   3  -1       1040.53       1089.01         8.00 o                         
   6   3  -1         22.41         19.76         1.61 o                         
   7   3  -1         53.22         49.56         1.44 o                         
   8   3  -1        161.89        156.97         2.04 o                         
   9   3  -1         92.17         88.42         1.92 o                         
  10   3  -1          2.10          2.97         0.47 o                         
  11   3  -1          9.64         10.33         1.29 o                         
  12   3  -1          1.15          1.39         0.36 o                         
   1   4  -1        964.04        915.72         8.41 o                         
   2   4  -1        428.98        404.03         2.29 o                         
   3   4  -1        172.15        173.69         2.38 o                         
   4   4  -1        163.30        164.51         4.22 o                         
   5   4  -1        323.89        304.78         4.46 o                         
   6   4  -1         37.07         41.53         3.90 o                         
   7   4  -1        116.58        111.04         1.51 o                         
   8   4  -1         81.14         79.28         1.56 o                         
   9   4  -1         20.76         19.11         0.83 o                         
  10   4  -1          9.26          9.54         0.60 o                         
  11   4  -1         10.75         10.96         0.89 o                         
  12   4  -1          1.37          1.65         0.35 o                         
   0   5  -1       1823.54       1697.88         8.72 o                         
   1   5  -1        720.42        711.68         5.39 o                         
   2   5  -1        240.89        235.98         1.92 o                         
   3   5  -1          3.88          3.81         0.36 o                         
   4   5  -1        687.44        724.76        11.93 o                         
   5   5  -1        123.65        121.91         3.26 o                         
   6   5  -1         55.09         53.51         4.56 o                         
   7   5  -1          3.00          2.55         0.25 o                         
   8   5  -1        275.74        270.58         2.65 o                         
   9   5  -1         12.60         13.37         0.66 o                         
  10   5  -1         40.71         40.22         1.17 o                         
  11   5  -1          4.55          4.97         0.68 o                         
  12   5  -1          0.71          0.69         0.28 o                         
   1   6  -1       1588.39       1524.56         7.11 o                         
   2   6  -1       1129.00       1067.09         6.15 o                         
   3   6  -1        113.24        124.28         2.23 o                         
   4   6  -1        430.31        471.93         9.82 o                         
   5   6  -1         14.45         11.86         1.11 o                         
   6   6  -1         26.43         27.04         1.74 o                         
   7   6  -1         86.91         88.57         1.29 o                         
   8   6  -1        116.25        111.26         1.73 o                         
   9   6  -1          4.55          4.68         0.44 o                         
  10   6  -1          0.56          0.36         0.25 o                         
  11   6  -1         30.97         32.64         1.19 o                         
  12   6  -1          0.87          0.78         0.28 o                         
   0   7  -1        879.86        900.95         7.47 o                         
   1   7  -1        191.79        204.36         2.81 o                         
   2   7  -1        795.40        821.99         5.79 o                         
   3   7  -1          6.71          6.31         0.93 o                         
   4   7  -1        260.93        299.14         5.19 o                         
   5   7  -1          6.45          8.47         0.97 o                         
   6   7  -1         33.34         33.14         0.90 o                         
   7   7  -1         38.85         45.12         1.09 o                         
   8   7  -1          1.64          1.69         0.31 o                         
   9   7  -1         35.92         34.62         1.14 o                         
  10   7  -1          0.70          0.34         0.26 o                         
  11   7  -1          5.07          6.21         0.54 o                         
  12   7  -1          8.04          8.38         0.57 o                         
   1   8  -1        907.80        960.28         6.58 o                         
   2   8  -1        417.72        433.42         4.50 o                         
   3   8  -1       1278.57       1397.00        14.18 o                         
   4   8  -1        360.93        368.43         6.11 o                         
   5   8  -1         15.26         15.96         1.35 o                         
   6   8  -1        170.44        169.13         1.92 o                         
   7   8  -1        146.73        146.74         1.98 o                         
   8   8  -1          1.85          0.63         0.30 o                         
   9   8  -1         39.65         40.24         1.22 o                         
  10   8  -1          8.12          7.81         0.51 o                         
  11   8  -1          1.01          2.36         0.30 o                         
  12   8  -1          3.17          3.81         0.79 o                         
   0   9  -1        260.32        262.74         4.68 o                         
   1   9  -1        556.50        589.05         5.53 o                         
   2   9  -1        246.20        269.78         3.80 o                         
   3   9  -1         76.87         81.54         2.15 o                         
   4   9  -1          6.64          9.63         1.17 o                         
   5   9  -1         50.88         46.52         1.13 o                         
   6   9  -1        238.36        228.30         2.62 o                         
   7   9  -1        262.89        270.73         2.95 o                         
   8   9  -1          6.21          6.31         0.54 o                         
   9   9  -1         58.23         54.05         1.40 o                         
  10   9  -1         36.87         36.27         1.17 o                         
  11   9  -1         10.52         10.65         0.55 o                         
   1  10  -1        545.63        535.75         5.10 o                         
   2  10  -1        353.38        369.13         4.77 o                         
   3  10  -1         32.56         40.19         1.61 o                         
   4  10  -1         12.37         13.39         0.59 o                         
   5  10  -1         10.53          8.49         0.53 o                         
   6  10  -1         97.03         98.91         1.78 o                         
   7  10  -1        433.30        410.30         3.86 o                         
   8  10  -1          4.85          4.89         0.50 o                         
   9  10  -1         13.68         12.81         0.69 o                         
  10  10  -1          4.95          4.04         0.42 o                         
  11  10  -1         10.34         12.68         0.55 o                         
   0  11  -1        133.28        125.75         4.66 o                         
   1  11  -1         23.14         25.11         1.18 o                         
   2  11  -1         75.03         71.61         2.02 o                         
   3  11  -1        317.79        305.58         4.12 o                         
   4  11  -1         12.42         13.75         0.65 o                         
   5  11  -1         16.04         18.79         0.95 o                         
   6  11  -1        164.55        162.27         2.33 o                         
   7  11  -1        263.70        269.81         3.15 o                         
   8  11  -1         52.47         53.61         1.42 o                         
   9  11  -1          3.22          3.31         0.37 o                         
  10  11  -1          3.59          4.26         0.39 o                         
  11  11  -1          1.26          1.08         0.24 o                         
   1  12  -1         75.95         79.75         1.30 o                         
   2  12  -1         98.30         95.61         1.36 o                         
   3  12  -1        243.66        232.64         2.47 o                         
   4  12  -1         44.66         44.05         1.02 o                         
   5  12  -1         66.38         65.54         1.54 o                         
   6  12  -1         35.48         42.93         1.38 o                         
   7  12  -1        161.40        155.72         2.69 o                         
   8  12  -1          4.88          4.64         0.48 o                         
   9  12  -1         31.85         33.24         1.00 o                         
  10  12  -1          6.01          6.80         0.50 o                         
   0  13  -1         53.57         60.46         1.97 o                         
   1  13  -1         82.30         82.64         1.56 o                         
   2  13  -1         75.28         73.87         1.25 o                         
   3  13  -1         26.27         23.53         0.75 o                         
   4  13  -1         14.26         12.64         0.59 o                         
   5  13  -1        119.77        115.21         2.46 o                         
   6  13  -1        220.05        209.21         3.90 o                         
   7  13  -1         50.09         47.50         1.65 o                         
   8  13  -1          8.55          9.68         0.64 o                         
   9  13  -1          8.71          9.39         0.56 o                         
  10  13  -1          3.58          4.69         0.47 o                         
   1  14  -1         10.87         10.43         0.60 o                         
   2  14  -1        101.52         92.34         1.66 o                         
   3  14  -1        104.89        102.56         1.75 o                         
   4  14  -1         37.37         41.24         1.23 o                         
   5  14  -1        105.26         97.22         2.64 o                         
   6  14  -1         30.93         28.87         1.46 o                         
   7  14  -1          0.20          0.42         0.35 o                         
   8  14  -1          0.01          0.17         0.23 o                         
   9  14  -1          3.78          4.69         0.44 o                         
  10  14  -1          5.58          5.86         0.45 o                         
   0  15  -1        286.65        278.14         5.79 o                         
   1  15  -1          5.68          4.93         0.72 o                         
   2  15  -1        351.41        372.81         6.53 o                         
   3  15  -1         63.96         63.05         1.53 o                         
   4  15  -1        274.64        262.55         3.22 o                         
   5  15  -1          7.85          6.53         0.72 o                         
   6  15  -1         14.54         11.37         0.81 o                         
   7  15  -1         15.27         15.50         0.78 o                         
   8  15  -1          3.42          3.67         0.38 o                         
   9  15  -1          4.29          3.75         0.43 o                         
   1  16  -1         53.77         61.69         1.82 o                         
   2  16  -1        165.55        162.79         3.26 o                         
   3  16  -1         98.98         96.43         2.13 o                         
   4  16  -1         59.47         57.25         1.42 o                         
   5  16  -1          5.35          3.60         0.52 o                         
   6  16  -1          0.40          0.48         0.31 o                         
   7  16  -1          3.48          3.57         0.39 o                         
   8  16  -1          0.41          0.24         0.21 o                         
   9  16  -1          0.18          0.96         0.38 o                         
   0  17  -1         30.89         27.21         1.73 o                         
   1  17  -1         93.76         87.62         2.39 o                         
   2  17  -1         51.91         45.47         1.71 o                         
   3  17  -1         53.03         50.22         1.74 o                         
   4  17  -1         47.93         41.33         1.31 o                         
   5  17  -1          2.67          3.05         0.48 o                         
   6  17  -1          1.29          0.81         0.27 o                         
   7  17  -1          3.31          4.74         0.43 o                         
   8  17  -1          3.20          2.77         0.34 o                         
   1  18  -1         17.58         16.17         1.33 o                         
   2  18  -1          2.38          2.20         0.52 o                         
   3  18  -1          0.76          0.53         0.31 o                         
   4  18  -1          9.20          8.01         0.64 o                         
   5  18  -1         25.62         23.36         1.30 o                         
   6  18  -1          2.42          2.81         0.40 o                         
   7  18  -1          1.87          1.76         0.24 o                         
   0  19  -1          3.48          2.77         0.85 o                         
   1  19  -1         15.31         17.93         1.19 o                         
   2  19  -1          1.10          0.87         0.32 o                         
   3  19  -1         15.43         13.82         0.82 o                         
   4  19  -1          0.03          0.26         0.22 o                         
   5  19  -1          0.19          1.02         0.53 o                         
   6  19  -1          1.69          2.45         0.55 o                         
   1  20  -1         13.59         16.78         1.09 o                         
   2  20  -1          0.93          1.38         0.38 o                         
   3  20  -1          3.21          3.32         1.08 o                         
   4  20  -1         18.91         21.17         1.25 o                         
   5  20  -1          2.97          3.27         0.45 o                         
   0  21  -1         49.98         53.58         2.39 o                         
   1  21  -1         17.59         21.21         1.06 o                         
   2  21  -1         10.82         12.03         0.91 o                         
   3  21  -1          2.09          1.50         0.38 o                         
   2   0   0        561.32        517.96         5.86 o                         
   4   0   0        580.01        602.37         7.06 o                         
   6   0   0       1030.21       1155.52        21.61 o                         
   8   0   0        185.32        179.88         6.74 o                         
  10   0   0         11.96         11.19         1.78 o                         
  12   0   0          0.52         -0.32         0.35 o                         
   1   1   0        429.38        388.66         4.36 o                         
   2   1   0       1574.03       1364.55         5.94 o                         
   3   1   0        331.51        322.45         3.07 o                         
   4   1   0       1805.22       1723.07        11.90 o                         
   5   1   0          0.62          0.47         0.44 o                         
   6   1   0         55.18         56.80         1.97 o                         
   7   1   0        235.46        251.15         4.53 o                         
   8   1   0         27.27         28.35         1.24 o                         
   9   1   0          0.65          0.63         0.63 o                         
  10   1   0        144.23        129.98         4.06 o                         
  11   1   0          8.29          6.82         1.69 o                         
  12   1   0          0.19          0.27         0.31 o                         
  13   1   0          5.06          5.54         0.99 o                         
   0   2   0       4320.94       3409.64        27.15 o                         
   1   2   0        158.37        155.25         1.61 o                         
   2   2   0        589.33        492.95         4.13 o                         
   3   2   0        739.77        687.71         6.07 o                         
   4   2   0         53.73         63.88         1.59 o                         
   5   2   0         44.53         45.08         1.75 o                         
   6   2   0        297.88        319.92         5.81 o                         
   7   2   0          5.21          2.16         0.69 o                         
   8   2   0         32.17         35.56         1.38 o                         
   9   2   0         18.40         17.18         1.35 o                         
  10   2   0          0.06          0.21         0.58 o                         
  11   2   0          5.03          5.29         0.68 o                         
  12   2   0          6.46          7.23         0.66 o                         
  13   2   0          0.16         -0.03         0.27 o                         
   1   3   0       3910.99       3484.58        30.74 o                         
   2   3   0        323.69        310.79         3.04 o                         
   3   3   0        866.11        895.46         6.95 o                         
   4   3   0          0.18          0.52         0.27 o                         
   5   3   0          1.37          1.05         0.63 o                         
   6   3   0         14.70         14.35         1.01 o                         
   7   3   0          4.15          4.46         0.55 o                         
   8   3   0         62.67         63.10         2.00 o                         
   9   3   0        102.91         97.89         3.54 o                         
  10   3   0         40.94         37.96         1.71 o                         
  11   3   0         33.30         29.45         1.46 o                         
  12   3   0         16.01         18.80         1.00 o                         
  13   3   0          1.28          1.11         0.31 o                         
   0   4   0          1.42          1.83         0.41 o                         
   1   4   0       2747.88       2467.00        13.38 o                         
   2   4   0          6.03          7.07         0.34 o                         
   3   4   0        489.16        455.31         3.23 o                         
   4   4   0       1384.09       1345.16         7.48 o                         
   5   4   0         64.65         75.35         2.03 o                         
   6   4   0        196.97        198.67         3.72 o                         
   7   4   0         54.69         61.50         1.70 o                         
   8   4   0          0.00          0.00         0.36 o                         
   9   4   0         65.44         72.23         2.25 o                         
  10   4   0          1.44          0.61         0.33 o                         
  11   4   0         55.02         49.37         1.53 o                         
  12   4   0          0.79          0.35         0.38 o                         
   1   5   0        305.21        284.01         2.46 o                         
   2   5   0          1.02          1.33         0.18 o                         
   3   5   0        224.06        208.10         1.90 o                         
   4   5   0        515.68        534.20         5.59 o                         
   5   5   0          0.75          2.28         0.41 o                         
   6   5   0         89.99         99.37         2.36 o                         
   7   5   0        122.66        121.83         2.75 o                         
   8   5   0        190.00        180.47         3.29 o                         
   9   5   0        236.30        249.88         3.66 o                         
  10   5   0          2.79          2.70         0.49 o                         
  11   5   0          0.06          0.20         0.29 o                         
  12   5   0         19.33         23.20         1.36 o                         
   0   6   0       3706.28       3350.52        16.50 o                         
   1   6   0         40.79         33.91         0.94 o                         
   2   6   0        210.85        209.58         2.16 o                         
   3   6   0         10.22         13.71         0.50 o                         
   4   6   0        786.24        802.93         6.62 o                         
   5   6   0        417.22        393.05         4.57 o                         
   6   6   0        400.05        368.00         5.91 o                         
   7   6   0         10.30         11.48         0.70 o                         
   8   6   0        127.48        121.10         2.29 o                         
   9   6   0        126.53        131.71         2.40 o                         
  10   6   0         18.97         20.36         0.93 o                         
  11   6   0         12.76         12.24         0.76 o                         
  12   6   0          0.01          0.01         0.36 o                         
   1   7   0         14.27         15.37         0.70 o                         
   2   7   0       3131.23       3248.41        11.20 o                         
   3   7   0       1569.19       1600.35         9.38 o                         
   4   7   0        386.69        366.08         5.12 o                         
   5   7   0        158.41        164.25         3.29 o                         
   6   7   0          8.06          5.52         0.63 o                         
   7   7   0         14.30         14.65         0.69 o                         
   8   7   0        388.96        405.21         5.33 o                         
   9   7   0         49.82         52.30         1.53 o                         
  10   7   0         31.11         25.96         1.03 o                         
  11   7   0         17.56         20.19         1.12 o                         
  12   7   0          0.70          1.10         0.29 o                         
   0   8   0       1971.79       1957.36        10.96 o                         
   1   8   0          0.08         -0.53         0.53 o                         
   2   8   0        821.29        833.97         5.62 o                         
   3   8   0          0.26          0.55         0.31 o                         
   4   8   0          8.08          6.57         0.66 o                         
   5   8   0        242.77        213.69         4.77 o                         
   6   8   0        101.66         94.86         1.95 o                         
   7   8   0        711.96        696.14         5.37 o                         
   8   8   0          5.54          3.63         0.49 o                         
   9   8   0          4.43          5.46         0.55 o                         
  10   8   0         12.44         12.58         0.72 o                         
  11   8   0          2.05          2.13         0.34 o                         
  12   8   0          1.31          0.90         0.31 o                         
   1   9   0       1364.50       1410.97        10.84 o                         
   2   9   0        806.62        859.50         6.65 o                         
   3   9   0        222.19        244.39         3.01 o                         
   4   9   0         91.52         97.25         3.15 o                         
   5   9   0        105.82         91.48         2.11 o                         
   6   9   0          0.15          1.13         0.34 o                         
   7   9   0        155.67        155.70         2.40 o                         
   8   9   0        187.67        203.16         3.03 o                         
   9   9   0         58.71         63.16         1.66 o                         
  10   9   0          1.43          1.42         0.37 o                         
  11   9   0          7.57          7.56         0.55 o                         
  12   9   0          0.29          0.43         0.26 o                         
   0  10   0        802.22        682.99        13.56 o                         
   1  10   0        363.25        362.14         4.83 o                         
   2  10   0        214.42        258.93         3.65 o                         
   3  10   0          2.51          1.45         0.61 o                         
   4  10   0         25.88         23.63         1.31 o                         
   5  10   0          0.59          0.38         0.23 o                         
   6  10   0        179.39        170.44         2.66 o                         
   7  10   0         66.81         74.49         1.84 o                         
   8  10   0        219.00        208.38         3.06 o                         
   9  10   0         40.70         40.42         1.50 o                         
  10  10   0          3.62          5.05         0.53 o                         
  11  10   0          7.00          5.71         0.46 o                         
   1  11   0        159.05        160.00         3.11 o                         
   2  11   0         41.60         32.59         1.39 o                         
   3  11   0         50.49         40.64         2.17 o                         
   4  11   0         88.57         87.22         1.62 o                         
   5  11   0         36.21         32.89         1.17 o                         
   6  11   0        182.45        173.01         2.74 o                         
   7  11   0         81.75         90.40         2.03 o                         
   8  11   0          3.73          3.48         0.52 o                         
   9  11   0         18.12         19.99         1.04 o                         
  10  11   0          9.36          8.94         0.64 o                         
  11  11   0          6.33          9.36         0.60 o                         
   0  12   0         24.30         14.31         5.64 o                         
   1  12   0         76.83         74.69         2.67 o                         
   2  12   0          2.24          4.49         0.43 o                         
   3  12   0         79.92         78.74         1.43 o                         
   4  12   0        253.22        259.31         2.98 o                         
   5  12   0         53.41         53.53         1.52 o                         
   6  12   0          1.92          2.07         0.42 o                         
   7  12   0         86.11         84.40         1.96 o                         
   8  12   0         68.04         66.72         1.93 o                         
   9  12   0          2.17          2.31         0.43 o                         
  10  12   0          0.40          0.20         0.27 o                         
  11  12   0          2.99          3.59         0.45 o                         
   1  13   0          5.71          4.75         0.40 o                         
   2  13   0        727.18        699.53        10.17 o                         
   3  13   0         41.95         36.73         1.02 o                         
   4  13   0         14.49         13.16         0.70 o                         
   5  13   0         46.45         47.69         1.80 o                         
   6  13   0         11.57         15.07         1.06 o                         
   7  13   0          9.91          7.32         0.84 o                         
   8  13   0          1.64          3.09         0.84 o                         
   9  13   0         17.99         17.40         1.02 o                         
  10  13   0          0.06          0.10         0.27 o                         
   0  14   0         24.22         27.11         1.36 o                         
   1  14   0        654.05        667.14         6.17 o                         
   2  14   0        514.45        488.48         4.50 o                         
   3  14   0         15.40         16.25         0.74 o                         
   4  14   0         13.90         16.64         0.76 o                         
   5  14   0        163.08        153.47         3.20 o                         
   6  14   0         14.57         14.65         1.27 o                         
   7  14   0         29.29         25.59         1.37 o                         
   8  14   0          2.25          1.67         0.45 o                         
   9  14   0         15.26         15.98         0.91 o                         
  10  14   0          0.03          0.03         0.21 o                         
   1  15   0        275.25        260.83         3.01 o                         
   2  15   0         75.07         64.15         1.96 o                         
   3  15   0          2.71          4.33         0.48 o                         
   4  15   0         54.74         50.23         1.32 o                         
   5  15   0         28.77         30.53         1.73 o                         
   6  15   0        111.65        109.20         3.21 o                         
   7  15   0          7.66         10.82         0.74 o                         
   8  15   0          0.20          0.11         0.31 o                         
   9  15   0         11.59         12.40         0.74 o                         
   0  16   0        561.32        581.39         7.60 o                         
   1  16   0        311.53        329.64         7.14 o                         
   2  16   0         28.17         27.37         1.31 o                         
   3  16   0         95.75         88.64         2.43 o                         
   4  16   0         15.35         14.79         0.72 o                         
   5  16   0          8.49          7.71         0.89 o                         
   6  16   0         34.87         31.17         1.40 o                         
   7  16   0         21.98         22.52         1.23 o                         
   8  16   0          7.86         10.11         0.71 o                         
   9  16   0         20.57         23.90         0.86 o                         
   1  17   0          1.43          0.25         0.33 o                         
   2  17   0         21.25         21.46         1.16 o                         
   3  17   0         29.76         22.41         1.15 o                         
   4  17   0          0.76          0.69         0.41 o                         
   5  17   0          0.17          0.22         0.32 o                         
   6  17   0          0.00         -0.05         0.28 o                         
   7  17   0          2.61          2.96         0.43 o                         
   8  17   0          0.01          0.14         0.22 o                         
   0  18   0          0.01          1.20         0.66 o                         
   1  18   0         18.94         22.53         1.39 o                         
   2  18   0         20.32         19.22         1.06 o                         
   3  18   0         22.82         24.88         1.36 o                         
   4  18   0          7.44          4.75         0.59 o                         
   6  18   0          6.55          7.59         0.73 o                         
   7  18   0          4.23          2.54         0.43 o                         
   1  19   0          2.48          2.03         0.50 o                         
   2  19   0         11.29         14.83         1.06 o                         
   3  19   0          0.27         -0.11         0.27 o                         
   4  19   0         10.11          9.12         0.72 o                         
   5  19   0          7.53          4.51         0.95 o                         
   6  19   0          3.33          2.33         0.66 o                         
   0  20   0          7.63         10.19         1.25 o                         
   1  20   0         12.24         12.02         0.91 o                         
   2  20   0         34.99         38.86         1.54 o                         
   3  20   0          0.05          0.33         0.27 o                         
   4  20   0          0.09          1.41         0.38 o                         
   5  20   0          0.24          0.23         0.45 o                         
   1  21   0          2.81          2.26         0.42 o                         
   2  21   0          0.01          0.37         0.26 o                         
   3  21   0          0.01          0.07         0.20 o                         
   4  21   0          3.76          4.67         0.82 o                         
   0  22   0         96.94        109.28         2.89 o                         
   1  22   0          3.93          4.99         0.46 o                         
   2   0   1       3673.44       3439.90        14.13 o                         
   4   0   1       1670.84       1723.63        17.02 o                         
   6   0   1        266.93        284.66         7.23 o                         
   8   0   1         39.27         35.10         1.97 o                         
  10   0   1          6.61          8.75         1.62 o                         
  12   0   1          2.25          1.90         0.74 o                         
   0   1   1        289.30        299.41         3.02 o                         
   1   1   1       6012.00       5719.95        32.57 o                         
   2   1   1       4061.82       3836.29        55.42 o                         
   3   1   1       1219.19       1210.30        11.43 o                         
   4   1   1        129.06        135.23         2.30 o                         
   5   1   1       1558.32       1651.18         8.28 o                         
   6   1   1          4.73          3.78         0.71 o                         
   7   1   1         25.89         26.63         1.58 o                         
   8   1   1         53.88         55.13         1.75 o                         
   9   1   1         55.27         55.03         2.63 o                         
  10   1   1          1.46          2.14         0.71 o                         
  11   1   1         11.81         10.10         1.11 o                         
  12   1   1          2.89          2.69         0.57 o                         
  13   1   1          1.06          0.39         0.29 o                         
   1   2   1       7660.87       7039.55        15.52 o                         
   2   2   1       1264.95       1248.35        12.48 o                         
   3   2   1        400.11        371.96         3.89 o                         
   4   2   1        462.47        490.09         4.40 o                         
   5   2   1       1670.97       1780.41        14.60 o                         
   6   2   1        543.98        590.19         5.72 o                         
   7   2   1          9.01          7.25         0.60 o                         
   8   2   1          5.17          2.79         0.58 o                         
   9   2   1          9.91          9.99         1.30 o                         
  10   2   1          0.56          0.38         0.51 o                         
  11   2   1         22.05         20.37         1.17 o                         
  12   2   1          5.47          4.93         0.69 o                         
   1   3   1       1040.12       1023.71         4.07 o                         
   2   3   1        947.52        947.37         8.26 o                         
   3   3   1        209.86        205.17         2.51 o                         
   4   3   1         22.04         23.25         0.98 o                         
   5   3   1       1040.45       1074.84         7.61 o                         
   6   3   1         22.40         21.72         1.24 o                         
   7   3   1         53.21         48.06         1.42 o                         
   8   3   1        161.88        155.42         2.49 o                         
   9   3   1         92.18         85.65         3.30 o                         
  10   3   1          2.09          2.58         0.72 o                         
  11   3   1          9.63         11.76         0.91 o                         
  12   3   1          1.15          0.98         0.44 o                         
   1   4   1        963.92        919.86         3.58 o                         
   2   4   1        429.04        398.05         2.61 o                         
   3   4   1        172.08        174.82         2.37 o                         
   4   4   1        163.39        154.69         2.57 o                         
   5   4   1        324.01        305.79         4.13 o                         
   6   4   1         37.05         35.05         1.60 o                         
   7   4   1        116.59        109.47         1.97 o                         
   8   4   1         81.14         81.65         1.83 o                         
   9   4   1         20.76         20.71         1.23 o                         
  10   4   1          9.27          9.38         1.17 o                         
  11   4   1         10.75         10.04         0.85 o                         
  12   4   1          1.37          1.47         0.51 o                         
   0   5   1       1823.02       1688.80        13.08 o                         
   1   5   1        720.51        706.27         3.38 o                         
   2   5   1        241.06        234.46         1.92 o                         
   3   5   1          3.87          3.17         0.51 o                         
   4   5   1        687.51        711.86         7.40 o                         
   5   5   1        123.74        121.57         2.67 o                         
   6   5   1         55.05         52.16         1.98 o                         
   7   5   1          2.99          2.16         0.44 o                         
   8   5   1        275.70        269.72         3.35 o                         
   9   5   1         12.59         13.14         1.02 o                         
  10   5   1         40.72         37.65         2.18 o                         
  11   5   1          4.55          4.53         0.60 o                         
  12   5   1          0.71          0.98         0.39 o                         
   1   6   1       1587.94       1502.03         9.87 o                         
   2   6   1       1128.87       1064.65         4.29 o                         
   3   6   1        113.30        125.30         1.69 o                         
   4   6   1        430.39        473.26         5.23 o                         
   5   6   1         14.45         12.64         0.88 o                         
   6   6   1         26.42         26.70         1.52 o                         
   7   6   1         86.92         89.62         1.84 o                         
   8   6   1        116.26        111.06         2.31 o                         
   9   6   1          4.56          4.00         0.64 o                         
  10   6   1          0.56          0.59         0.34 o                         
  11   6   1         30.97         31.33         1.40 o                         
  12   6   1          0.87          0.63         0.24 o                         
   0   7   1        880.23        901.62        16.20 o                         
   1   7   1        191.78        205.36         1.60 o                         
   2   7   1        795.55        824.59         7.22 o                         
   3   7   1          6.68          8.06         0.51 o                         
   4   7   1        260.91        304.45         3.41 o                         
   5   7   1          6.47          7.47         1.13 o                         
   6   7   1         33.33         33.62         1.07 o                         
   7   7   1         38.84         43.68         1.27 o                         
   8   7   1          1.64          2.05         0.56 o                         
   9   7   1         35.92         36.19         1.65 o                         
  10   7   1          0.70          0.84         0.34 o                         
  11   7   1          5.07          6.42         0.66 o                         
  12   7   1          8.03          8.85         0.69 o                         
   1   8   1        907.92        948.25         5.54 o                         
   2   8   1        417.69        426.87         5.25 o                         
   3   8   1       1278.46       1381.17        27.67 o                         
   4   8   1        360.90        370.48        10.65 o                         
   5   8   1         15.27         18.43         1.71 o                         
   6   8   1        170.45        168.91         2.67 o                         
   7   8   1        146.78        142.19         2.77 o                         
   8   8   1          1.85          1.40         0.44 o                         
   9   8   1         39.64         41.36         1.76 o                         
  10   8   1          8.12          6.78         0.62 o                         
  11   8   1          1.01          2.12         0.33 o                         
  12   8   1          3.17          3.93         0.39 o                         
   0   9   1        260.28        259.38         5.66 o                         
   1   9   1        556.49        577.99         6.13 o                         
   2   9   1        246.31        267.39         4.68 o                         
   3   9   1         76.84         77.90         2.68 o                         
   4   9   1          6.63          8.49         1.01 o                         
   5   9   1         50.90         46.13         1.52 o                         
   6   9   1        238.29        227.08         4.30 o                         
   7   9   1        262.87        270.38         4.15 o                         
   8   9   1          6.21          7.33         0.97 o                         
   9   9   1         58.22         56.17         1.75 o                         
  10   9   1         36.86         40.05         1.36 o                         
  11   9   1         10.52         10.55         0.62 o                         
   1  10   1        545.46        536.45         6.01 o                         
   2  10   1        353.46        363.51         4.97 o                         
   3  10   1         32.52         37.68         2.36 o                         
   4  10   1         12.37         13.72         0.84 o                         
   5  10   1         10.54          9.86         0.80 o                         
   6  10   1         97.05        100.52         2.67 o                         
   7  10   1        433.38        411.41         5.57 o                         
   8  10   1          4.84          5.72         0.65 o                         
   9  10   1         13.68         13.62         0.94 o                         
  10  10   1          4.94          4.46         0.48 o                         
  11  10   1         10.34         12.81         0.63 o                         
   0  11   1        133.17        124.83         6.08 o                         
   1  11   1         23.10         26.16         1.66 o                         
   2  11   1         74.95         73.08         2.40 o                         
   3  11   1        317.83        297.82         5.83 o                         
   4  11   1         12.47         13.25         0.80 o                         
   5  11   1         16.01         17.97         1.14 o                         
   6  11   1        164.54        169.29         3.13 o                         
   7  11   1        263.71        269.40         6.46 o                         
   8  11   1         52.47         55.15         1.76 o                         
   9  11   1          3.23          3.02         0.55 o                         
  10  11   1          3.59          4.73         0.48 o                         
  11  11   1          1.26          1.02         0.28 o                         
   1  12   1         76.01         79.65         2.73 o                         
   2  12   1         98.35         98.83         4.49 o                         
   3  12   1        243.66        231.98         4.42 o                         
   4  12   1         44.69         44.60         1.18 o                         
   5  12   1         66.35         70.04         2.21 o                         
   6  12   1         35.49         42.38         1.75 o                         
   7  12   1        161.42        152.13         3.13 o                         
   8  12   1          4.87          5.83         0.65 o                         
   9  12   1         31.85         33.75         1.26 o                         
  10  12   1          6.02          7.09         0.60 o                         
  11  12   1          2.88          2.72         0.57 o                         
   0  13   1         53.55         50.40         3.24 o                         
   1  13   1         82.27         80.01         2.89 o                         
   2  13   1         75.30         72.24         4.83 o                         
   3  13   1         26.29         23.61         1.29 o                         
   4  13   1         14.27         13.37         1.35 o                         
   5  13   1        119.78        120.20         3.58 o                         
   6  13   1        220.02        210.78         4.57 o                         
   7  13   1         50.08         48.03         1.87 o                         
   8  13   1          8.55          9.55         0.83 o                         
   9  13   1          8.70         10.89         0.80 o                         
  10  13   1          3.58          3.89         0.43 o                         
   1  14   1         10.85         13.62         1.30 o                         
   2  14   1        101.46         91.66         2.42 o                         
   3  14   1        104.85        102.53         3.44 o                         
   4  14   1         37.38         42.15         1.29 o                         
   5  14   1        105.27        105.09         3.14 o                         
   6  14   1         30.93         30.88         1.76 o                         
   7  14   1          0.20          0.43         0.37 o                         
   8  14   1          0.01          0.27         0.33 o                         
   9  14   1          3.78          4.87         0.53 o                         
  10  14   1          5.58          5.53         0.43 o                         
   0  15   1        286.75        281.94         5.26 o                         
   1  15   1          5.68          6.93         0.73 o                         
   2  15   1        351.43        381.41         5.49 o                         
   3  15   1         63.98         62.48         2.20 o                         
   4  15   1        274.63        268.08         3.64 o                         
   5  15   1          7.87          7.61         1.19 o                         
   6  15   1         14.54         12.34         0.94 o                         
   7  15   1         15.27         15.98         1.00 o                         
   8  15   1          3.43          4.09         0.52 o                         
   9  15   1          4.29          3.78         0.64 o                         
   1  16   1         53.78         60.85         2.26 o                         
   2  16   1        165.52        161.96         3.63 o                         
   3  16   1         99.00         95.87         2.72 o                         
   4  16   1         59.43         60.08         1.70 o                         
   5  16   1          5.34          5.05         0.96 o                         
   6  16   1          0.40          0.90         0.35 o                         
   7  16   1          3.48          3.82         0.49 o                         
   8  16   1          0.41          0.66         0.26 o                         
   0  17   1         30.88         31.96         2.38 o                         
   1  17   1         93.75         88.53         2.70 o                         
   2  17   1         51.91         45.57         1.92 o                         
   3  17   1         53.01         52.81         2.18 o                         
   4  17   1         47.91         42.85         1.68 o                         
   5  17   1          2.68          3.29         0.79 o                         
   6  17   1          1.29          0.89         0.39 o                         
   7  17   1          3.31          3.63         0.42 o                         
   8  17   1          3.20          2.64         0.40 o                         
   1  18   1         17.58         19.43         1.42 o                         
   2  18   1          2.37          2.92         0.56 o                         
   3  18   1          0.76          0.35         0.41 o                         
   4  18   1          9.18         10.74         0.81 o                         
   6  18   1          2.42          2.49         0.65 o                         
   7  18   1          1.86          1.47         0.56 o                         
   0  19   1          3.48          2.66         0.78 o                         
   1  19   1         15.33         16.94         1.32 o                         
   2  19   1          1.10          1.15         0.48 o                         
   3  19   1         15.44         14.93         1.14 o                         
   4  19   1          0.03          0.28         0.32 o                         
   5  19   1          0.19          1.17         0.58 o                         
   6  19   1          1.69          1.89         0.60 o                         
   1  20   1         13.58         16.91         1.05 o                         
   2  20   1          0.93          1.63         0.39 o                         
   3  20   1          3.21          4.00         0.49 o                         
   4  20   1         18.92         22.39         1.27 o                         
   5  20   1          2.97          1.41         0.50 o                         
   0  21   1         49.98         53.15         2.32 o                         
   1  21   1         17.58         23.64         1.09 o                         
   2  21   1         10.83         11.44         0.82 o                         
   3  21   1          2.09          2.14         0.45 o                         
   2   0   2        579.35        546.21        15.40 o                         
   4   0   2        417.77        438.79         7.36 o                         
   6   0   2         35.66         43.64         2.60 o                         
   8   0   2        198.89        211.12         7.06 o                         
  10   0   2          2.16          1.90         0.96 o                         
  12   0   2          1.37          0.71         0.46 o                         
   1   1   2       7726.13       7592.94        40.73 o                         
   2   1   2       1025.92       1019.40        12.23 o                         
   3   1   2         28.21         26.11         1.04 o                         
   4   1   2        214.14        217.36         3.30 o                         
   5   1   2        680.16        776.91         7.70 o                         
   6   1   2         17.78         18.17         1.23 o                         
   7   1   2         13.39         13.58         0.84 o                         
   8   1   2        135.98        143.59         2.84 o                         
   9   1   2          0.73         -0.08         0.53 o                         
  10   1   2         75.86         76.24         2.98 o                         
  11   1   2         16.67         16.21         1.29 o                         
  12   1   2          2.44          2.45         0.45 o                         
   0   2   2       5619.00       5506.29        14.94 o                         
   1   2   2       4400.97       4220.79        16.01 o                         
   2   2   2        966.16        960.45         4.12 o                         
   3   2   2        915.43        885.98         7.05 o                         
   4   2   2         22.06         19.57         1.17 o                         
   5   2   2         24.18         25.71         1.29 o                         
   6   2   2         43.02         45.05         1.88 o                         
   7   2   2        135.68        138.12         2.59 o                         
   8   2   2         90.35         94.28         2.40 o                         
   9   2   2         26.04         31.95         1.97 o                         
  10   2   2         21.57         18.62         1.49 o                         
  11   2   2         15.36         13.75         1.20 o                         
  12   2   2          6.22          6.76         0.71 o                         
   1   3   2        610.42        628.72         6.50 o                         
   2   3   2        601.02        574.15         3.59 o                         
   3   3   2         53.99         56.70         1.28 o                         
   4   3   2        157.49        164.41         2.47 o                         
   5   3   2        175.02        173.94         3.31 o                         
   6   3   2         23.68         23.33         1.37 o                         
   7   3   2         47.11         48.01         1.32 o                         
   8   3   2         31.23         28.18         1.29 o                         
   9   3   2         27.27         28.01         1.88 o                         
  10   3   2         38.78         36.52         2.05 o                         
  11   3   2          6.35          3.61         0.65 o                         
  12   3   2          6.41          8.09         0.58 o                         
   0   4   2        274.70        268.51         3.13 o                         
   1   4   2       1396.79       1349.56         5.40 o                         
   2   4   2        134.79        127.96         1.79 o                         
   3   4   2        238.23        253.05         3.09 o                         
   4   4   2        180.56        192.44         2.73 o                         
   5   4   2        143.08        167.12         3.28 o                         
   6   4   2        150.37        163.49         3.61 o                         
   7   4   2        121.91        114.89         2.07 o                         
   8   4   2         67.14         64.81         1.65 o                         
   9   4   2         47.89         49.87         1.84 o                         
  10   4   2         19.38         16.99         1.43 o                         
  11   4   2         14.78         12.06         1.07 o                         
  12   4   2          1.23          1.18         0.28 o                         
   1   5   2        265.16        255.33         2.30 o                         
   2   5   2         64.16         65.63         1.27 o                         
   3   5   2        234.33        253.08         3.22 o                         
   4   5   2        188.82        196.26         3.24 o                         
   5   5   2         31.25         32.09         1.47 o                         
   6   5   2          7.52          6.03         0.73 o                         
   7   5   2          9.04          7.75         0.57 o                         
   8   5   2        266.90        261.65         4.19 o                         
   9   5   2        130.47        133.23         3.01 o                         
  10   5   2         12.52         10.02         0.81 o                         
  11   5   2          2.72          3.33         0.61 o                         
  12   5   2          3.95          4.73         0.45 o                         
   0   6   2         69.36         64.41         1.65 o                         
   1   6   2        162.22        161.43         2.14 o                         
   2   6   2         70.30         64.52         1.33 o                         
   3   6   2        531.88        547.12         6.22 o                         
   4   6   2        137.60        142.53         2.73 o                         
   5   6   2         17.02         18.14         1.29 o                         
   6   6   2         16.38         16.45         0.88 o                         
   7   6   2         35.54         31.03         1.33 o                         
   8   6   2        178.27        184.42         3.58 o                         
   9   6   2        106.75        113.07         2.78 o                         
  10   6   2          8.52          7.86         0.74 o                         
  11   6   2          4.08          3.72         0.51 o                         
  12   6   2          0.56          0.67         0.39 o                         
   1   7   2        306.32        322.88         2.83 o                         
   2   7   2        142.31        163.59         2.21 o                         
   3   7   2        473.53        513.89         5.61 o                         
   4   7   2         84.56         83.68         2.16 o                         
   5   7   2         25.24         26.94         1.59 o                         
   6   7   2         25.33         23.70         1.05 o                         
   7   7   2         86.79         85.19         1.97 o                         
   8   7   2        139.12        146.87         3.23 o                         
   9   7   2         45.97         44.88         1.84 o                         
  10   7   2         37.56         39.62         1.54 o                         
  11   7   2          4.39          3.95         0.48 o                         
   0   8   2        115.60        116.30         5.38 o                         
   1   8   2        389.48        384.93         5.40 o                         
   2   8   2        449.10        455.45         9.10 o                         
   3   8   2        849.52        816.35        24.24 o                         
   4   8   2         66.26         65.43         4.80 o                         
   5   8   2         30.51         33.80         2.71 o                         
   6   8   2        102.18         98.14         2.19 o                         
   7   8   2        719.98        704.33         7.43 o                         
   8   8   2         17.75         18.81         1.20 o                         
   9   8   2         16.72         19.91         1.19 o                         
  10   8   2         16.33         16.15         0.97 o                         
  11   8   2          1.69          1.74         0.27 o                         
   1   9   2         84.03        100.07         2.90 o                         
   2   9   2        157.87        190.66         5.12 o                         
   3   9   2        515.83        517.06        24.48 o                         
   4   9   2        665.76        665.75        20.93 o                         
   5   9   2         39.66         37.71         1.65 o                         
   6   9   2         55.40         50.51         1.62 o                         
   7   9   2         97.98         98.25         2.66 o                         
   8   9   2         93.49         90.65         2.54 o                         
   9   9   2         20.47         18.67         1.13 o                         
  10   9   2          5.91          6.30         0.55 o                         
  11   9   2         13.43         15.79         0.77 o                         
   0  10   2        226.73        221.56         5.75 o                         
   1  10   2        129.48        128.73         3.07 o                         
   2  10   2        316.27        331.96         9.19 o                         
   3  10   2          7.47         11.07         1.54 o                         
   4  10   2         15.55         12.25         1.31 o                         
   5  10   2        209.39        203.20         3.92 o                         
   6  10   2          7.05          5.73         0.75 o                         
   7  10   2         61.86         58.85         2.08 o                         
   8  10   2        119.25        116.88         2.86 o                         
   9  10   2         12.71         12.20         0.81 o                         
  10  10   2          0.43          0.25         0.24 o                         
  11  10   2          0.76          0.90         0.25 o                         
   1  11   2         87.08         86.77         2.68 o                         
   2  11   2         13.46         13.60         1.30 o                         
   3  11   2         86.41         74.79         2.24 o                         
   4  11   2          6.37          3.60         2.05 o                         
   5  11   2         16.98         16.31         1.54 o                         
   6  11   2         31.44         29.80         1.50 o                         
   7  11   2         17.97         21.42         1.28 o                         
   8  11   2         20.56         19.63         1.03 o                         
   9  11   2         18.63         18.95         0.93 o                         
  10  11   2          6.53          6.84         0.59 o                         
  11  11   2         10.14         13.33         1.14 o                         
   0  12   2          7.07          7.34         1.58 o                         
   1  12   2        204.70        207.60         5.27 o                         
   2  12   2          8.27          9.04         0.81 o                         
   3  12   2         18.54         17.72         1.12 o                         
   4  12   2         49.31         50.54         2.22 o                         
   5  12   2          2.38          1.98         0.79 o                         
   6  12   2         10.54         10.85         0.94 o                         
   7  12   2         60.79         60.05         2.05 o                         
   8  12   2          3.27          3.93         0.57 o                         
   9  12   2          4.65          5.34         0.58 o                         
  10  12   2          0.30          1.40         0.31 o                         
   1  13   2         81.34         70.53         3.23 o                         
   2  13   2        158.02        158.11         4.97 o                         
   3  13   2         19.34         19.43         2.46 o                         
   4  13   2         19.34         17.71         1.79 o                         
   5  13   2         15.25         18.40         1.35 o                         
   6  13   2          1.58          1.26         0.45 o                         
   7  13   2         81.71         79.01         2.27 o                         
   8  13   2          4.04          4.46         0.57 o                         
   9  13   2          3.03          3.32         0.45 o                         
  10  13   2          1.95          2.75         0.55 o                         
   0  14   2          1.30          0.53         0.57 o                         
   1  14   2        766.16        752.76        17.48 o                         
   2  14   2        183.76        180.98         6.90 o                         
   3  14   2         84.23         82.42         3.53 o                         
   4  14   2         34.21         36.38         1.35 o                         
   5  14   2        145.54        144.94         3.57 o                         
   6  14   2          0.36          0.49         0.41 o                         
   7  14   2         30.93         29.09         1.48 o                         
   8  14   2         13.40         15.52         0.93 o                         
   9  14   2          8.47          8.08         0.59 o                         
   3  15   2          4.86          4.63         0.53 o                         
   4  15   2         13.25         11.89         0.78 o                         
   5  15   2          2.90          1.78         0.72 o                         
   6  15   2         59.60         59.81         1.87 o                         
   7  15   2          6.25          5.31         0.58 o                         
   8  15   2          1.39          1.29         0.30 o                         
   9  15   2          9.69         11.17         1.02 o                         
   2  16   2         44.81         49.35         2.01 o                         
   3  16   2         78.45         82.62         2.49 o                         
   4  16   2          1.52          1.95         0.38 o                         
   5  16   2          8.49          6.70         1.08 o                         
   6  16   2          2.09          1.38         0.50 o                         
   7  16   2          8.52          8.45         0.83 o                         
   8  16   2         20.56         24.27         1.25 o                         
   1  17   2         11.89         13.24         1.08 o                         
   2  17   2         10.71         10.39         0.94 o                         
   3  17   2         31.79         31.49         1.50 o                         
   4  17   2          2.04          1.82         0.39 o                         
   5  17   2          7.46          6.41         0.87 o                         
   6  17   2          4.38          3.26         0.51 o                         
   7  17   2          0.83          1.01         0.32 o                         
   0  18   2          6.04          6.24         1.08 o                         
   1  18   2         28.30         30.25         1.97 o                         
   2  18   2         10.59         11.07         0.92 o                         
   3  18   2         31.47         32.12         1.42 o                         
   4  18   2          3.54          2.44         0.40 o                         
   5  18   2          8.61          8.72         1.20 o                         
   6  18   2          2.72          2.36         0.39 o                         
   1  19   2          3.37          3.90         0.57 o                         
   2  19   2          1.23          1.47         0.38 o                         
   3  19   2          3.63          2.62         0.43 o                         
   4  19   2          5.70          5.52         0.64 o                         
   5  19   2          6.37          5.06         0.79 o                         
   0  20   2          7.54          7.52         0.97 o                         
   1  20   2         19.67         23.75         1.14 o                         
   2  20   2          9.08         10.88         0.76 o                         
   3  20   2          1.81          2.51         0.38 o                         
   1  21   2         28.53         31.65         1.14 o                         
   2  21   2          4.01          4.96         0.66 o                         
   2   0   3        465.95        436.56         8.78 o                         
   4   0   3        767.42        731.24         9.73 o                         
   6   0   3        666.18        666.85        14.87 o                         
   0   1   3       2755.96       2714.39        29.38 o                         
   1   1   3        298.15        311.73         2.78 o                         
   2   1   3        859.81        904.61         9.01 o                         
   3   1   3       1167.99       1162.29         8.92 o                         
   4   1   3        502.74        539.96         6.81 o                         
   5   1   3        564.02        594.53        12.48 o                         
   6   1   3         15.32         17.27         1.50 o                         
   7   1   3         48.53         45.69         2.22 o                         
   1   2   3        405.52        432.86         3.18 o                         
   2   2   3          1.26          0.79         0.32 o                         
   3   2   3        349.35        385.95         5.05 o                         
   4   2   3        653.53        671.67         6.61 o                         
   5   2   3        100.15        106.89         2.98 o                         
   6   2   3        291.95        286.33         8.27 o                         
   7   2   3         38.82         41.05         2.10 o                         
   0   3   3       2318.25       2380.25        12.03 o                         
   1   3   3         35.98         32.61         1.08 o                         
   2   3   3        232.81        239.14         3.40 o                         
   3   3   3        600.73        610.59         5.83 o                         
   4   3   3        148.15        155.03         3.19 o                         
   5   3   3        104.76        110.70         2.94 o                         
   6   3   3          1.17          1.65         0.91 o                         
   7   3   3        161.61        155.32         4.07 o                         
   8   3   3         86.64         86.66         3.68 o                         
   1   4   3        120.65        117.25         2.04 o                         
   2   4   3        629.78        632.10         6.51 o                         
   3   4   3         89.74        101.23         2.40 o                         
   4   4   3         56.62         56.11         1.95 o                         
   5   4   3          8.19          7.40         0.79 o                         
   6   4   3        124.16        121.02         5.29 o                         
   7   4   3         51.53         48.05         2.28 o                         
   8   4   3         37.01         38.91         2.55 o                         
   9   4   3          0.21          0.65         0.59 o                         
   0   5   3        236.90        230.84         4.01 o                         
   1   5   3        217.13        216.51         3.33 o                         
   2   5   3          5.29          3.62         0.43 o                         
   3   5   3         31.07         35.54         1.46 o                         
   4   5   3        206.27        225.35         3.92 o                         
   5   5   3          8.84          9.85         1.06 o                         
   6   5   3         53.43         51.80         2.21 o                         
   7   5   3         40.58         36.08         1.97 o                         
   8   5   3        173.81        167.86         5.30 o                         
   9   5   3          4.02          3.69         0.91 o                         
  10   5   3          0.30          0.87         0.51 o                         
   1   6   3        533.87        495.07         5.11 o                         
   2   6   3        699.46        707.91         5.94 o                         
   3   6   3        374.70        370.56         6.23 o                         
   4   6   3         38.73         42.49         1.73 o                         
   5   6   3         35.78         36.22         2.19 o                         
   6   6   3         55.48         51.70         2.46 o                         
   7   6   3         15.53         12.63         3.82 o                         
   8   6   3        128.98        128.65         4.73 o                         
   9   6   3          4.69          3.54         0.90 o                         
  10   6   3          0.29          0.44         0.50 o                         
   0   7   3         81.14         71.99         2.20 o                         
   1   7   3          9.76          8.87         0.70 o                         
   2   7   3        204.61        221.53         4.98 o                         
   3   7   3         32.14         34.19         1.45 o                         
   4   7   3        194.32        204.45         3.77 o                         
   5   7   3         38.78         37.61         1.77 o                         
   6   7   3          6.48          4.68         0.60 o                         
   7   7   3         24.23         22.47         2.06 o                         
   8   7   3         54.42         59.71         3.28 o                         
   9   7   3         64.52         64.71         3.19 o                         
  10   7   3          2.70          2.60         0.80 o                         
  11   7   3          6.73          7.18         1.00 o                         
   1   8   3        141.02        149.45         7.02 o                         
   2   8   3         12.26          9.87         2.09 o                         
   3   8   3        487.50        520.32        13.83 o                         
   4   8   3         70.99         73.28         5.48 o                         
   5   8   3         17.20         14.96         2.52 o                         
   6   8   3        201.47        169.33        10.94 o                         
   7   8   3         20.78         21.30         2.09 o                         
   8   8   3          9.86          9.26         1.40 o                         
   9   8   3         12.05         13.57         1.54 o                         
  10   8   3          1.14          1.02         0.50 o                         
  11   8   3          0.75          0.66         0.43 o                         
   0   9   3         33.95         30.91         2.16 o                         
   1   9   3        107.06        107.48         6.20 o                         
   2   9   3         32.45         31.00         3.56 o                         
   3   9   3          5.03          4.83         1.45 o                         
   4   9   3         52.80         57.95         5.05 o                         
   5   9   3         59.44         61.49         5.27 o                         
   6   9   3        201.63        198.63         6.08 o                         
   7   9   3         46.72         43.59         2.91 o                         
   8   9   3         23.40         28.98         2.32 o                         
   9   9   3         11.01         11.35         1.38 o                         
  10   9   3         10.35          9.47         0.84 o                         
  11   9   3          1.31          0.55         0.39 o                         
   1  10   3         91.94         84.28         5.74 o                         
   2  10   3        323.35        315.06        11.13 o                         
   3  10   3        187.29        197.52         9.13 o                         
   4  10   3         58.40         59.65         5.15 o                         
   5  10   3         66.14         50.95         4.83 o                         
   6  10   3        135.05        141.48         5.13 o                         
   7  10   3         86.46         84.41         3.96 o                         
   8  10   3         21.22         25.37         2.13 o                         
   9  10   3          7.34          5.61         1.00 o                         
  10  10   3          1.19          1.33         0.36 o                         
   1  11   3          3.74          3.98         0.79 o                         
   2  11   3         12.97         10.02         3.25 o                         
   3  11   3         93.51         92.97         6.36 o                         
   4  11   3        124.57        115.87         7.47 o                         
   5  11   3         23.77         21.16         2.05 o                         
   6  11   3        180.30        182.55         5.85 o                         
   7  11   3        128.27        137.48         4.95 o                         
   8  11   3         83.89         81.70         3.63 o                         
   9  11   3          4.54          5.30         0.69 o                         
  10  11   3          3.19          2.93         0.44 o                         
   1  12   3        112.41         97.49         4.50 o                         
   2  12   3        306.23        294.08         8.18 o                         
   3  12   3         23.60         23.36         2.40 o                         
   4  12   3          6.92          6.72         1.20 o                         
   5  12   3          2.34          2.49         0.90 o                         
   6  12   3         26.01         26.25         2.26 o                         
   7  12   3         44.22         47.83         2.09 o                         
   8  12   3          1.86          2.46         0.57 o                         
   9  12   3          0.54          0.52         0.38 o                         
  10  12   3          2.28          2.91         0.40 o                         
   1  13   3          3.78         12.62         2.45 o                         
   2  13   3         39.28         41.70         2.48 o                         
   3  13   3        158.39        158.03         5.00 o                         
   4  13   3         40.75         36.75         2.54 o                         
   5  13   3          1.84          1.35         0.75 o                         
   6  13   3        110.76        113.55         3.13 o                         
   7  13   3          2.68          2.43         0.64 o                         
   8  13   3          3.69          3.73         0.61 o                         
   9  13   3         11.91         12.85         0.88 o                         
   3  14   3         19.99         21.03         1.83 o                         
   4  14   3         41.33         43.37         2.66 o                         
   5  14   3         18.27         15.18         1.64 o                         
   6  14   3         34.73         37.92         2.47 o                         
   7  14   3          2.67          2.72         1.01 o                         
   8  14   3          1.03          1.07         1.00 o                         
   9  14   3          1.16          1.57         0.44 o                         
   3  15   3         17.43         17.79         1.61 o                         
   4  15   3         54.84         58.04         2.22 o                         
   5  15   3          1.10          0.78         0.51 o                         
   6  15   3         20.12         22.46         1.78 o                         
   7  15   3          6.77          6.78         0.96 o                         
   8  15   3          7.51          9.12         0.97 o                         
   3  16   3         44.16         49.73         1.88 o                         
   4  16   3         53.06         55.21         1.48 o                         
   5  16   3          4.50          5.23         0.87 o                         
   6  16   3          4.86          6.06         0.89 o                         
   7  16   3          0.20          0.36         0.37 o                         
   1  17   3         50.86         57.21         2.44 o                         
   2  17   3         32.81         33.22         2.19 o                         
   3  17   3          9.00          8.21         0.75 o                         
   4  17   3         33.51         32.81         1.30 o                         
   5  17   3          1.68          2.09         0.54 o                         
   6  17   3          4.02          4.00         0.63 o                         
   1  18   3         15.88         15.63         1.03 o                         
   2  18   3         29.91         32.06         1.40 o                         
   3  18   3          1.55          1.57         0.55 o                         
   4  18   3          7.77          8.07         0.85 o                         
   0  19   3          4.37          6.47         0.90 o                         
   1  19   3          3.19          3.37         0.48 o                         
   2  19   3          2.96          2.91         0.69 o                         
   3  19   3          3.74          4.10         0.58 o                         
   1  20   3          9.66         11.69         1.10 o                         
   2  20   3          0.71          0.42         0.23 o                         
   0   0   4       8535.17       8379.71        46.37 o                         
   2   0   4         42.27         43.92         2.39 o                         
   4   0   4         46.97         47.55         2.92 o                         
   6   0   4        195.76        215.06        12.02 o                         
   1   1   4       1346.87       1357.29         7.89 o                         
   2   1   4         15.75         15.75         1.72 o                         
   3   1   4         35.71         37.37         1.67 o                         
   4   1   4        157.51        162.21         3.72 o                         
   5   1   4         65.91         66.82         2.54 o                         
   6   1   4         23.93         24.42         1.65 o                         
   0   2   4       1734.66       1786.30        12.21 o                         
   1   2   4        562.77        558.14         5.12 o                         
   2   2   4        143.95        128.80         2.93 o                         
   3   2   4         50.03         51.86         1.97 o                         
   4   2   4         35.90         38.47         1.83 o                         
   5   2   4         21.42         20.04         1.92 o                         
   6   2   4         27.71         31.77         2.08 o                         
   1   3   4        164.07        168.14         3.32 o                         
   2   3   4         99.03         93.62         2.50 o                         
   3   3   4         10.24         12.00         1.24 o                         
   4   3   4         35.04         36.20         2.04 o                         
   5   3   4         58.59         61.20         2.45 o                         
   6   3   4         13.73         14.00         1.22 o                         
   0   4   4        251.95        252.86         7.00 o                         
   1   4   4        107.27        106.13         3.02 o                         
   2   4   4         18.16         18.56         1.68 o                         
   3   4   4        114.02        115.33         2.95 o                         
   4   4   4          5.30          4.51         1.86 o                         
   5   4   4         40.62         39.50         2.26 o                         
   6   4   4         23.78         26.46         2.51 o                         
   8   4   4         74.37         78.81         3.62 o                         
   9   4   4         14.37         14.72         1.44 o                         
   1   5   4        177.05        191.05         3.84 o                         
   2   5   4          2.57          3.99         0.67 o                         
   3   5   4         62.78         63.29         3.64 o                         
   4   5   4        135.47        152.12         4.24 o                         
   5   5   4         55.00         56.35         2.34 o                         
   6   5   4          8.15          6.68         1.82 o                         
   8   5   4        106.55        107.05         4.25 o                         
   9   5   4         49.00         52.74         2.73 o                         
   0   6   4        197.72        202.23         4.37 o                         
   1   6   4         21.05         20.80         1.02 o                         
   2   6   4          0.57         -0.42         0.85 o                         
   3   6   4        175.09        184.18         4.45 o                         
   4   6   4         89.56         86.26         3.22 o                         
   5   6   4         29.33         29.64         2.03 o                         
   8   6   4         50.41         53.16         3.03 o                         
   9   6   4         12.88         13.32         1.44 o                         
  10   6   4          8.98          7.84         0.89 o                         
  11   6   4          2.69          3.47         0.67 o                         
   1   7   4         12.81         17.53         1.02 o                         
   2   7   4        255.76        266.69         5.43 o                         
   3   7   4         82.22         80.86         2.98 o                         
   4   7   4         32.88         28.61         1.87 o                         
   5   7   4         19.30         13.53         2.53 o                         
   8   7   4        152.59        165.67         5.28 o                         
   9   7   4         32.06         34.67         2.19 o                         
  10   7   4          0.40          0.55         0.40 o                         
   0   8   4          3.11          6.17         1.59 o                         
   1   8   4         48.81         46.78         4.42 o                         
   2   8   4         70.35         66.18         5.40 o                         
   3   8   4         17.85         16.28         2.71 o                         
   4   8   4         18.65         18.71         3.04 o                         
   7   8   4        244.80        260.65         6.88 o                         
   8   8   4          6.83          8.87         1.37 o                         
   9   8   4          7.25          6.33         0.98 o                         
  10   8   4          1.05          1.03         0.40 o                         
   1   9   4         52.58         53.02         4.92 o                         
   2   9   4        129.31        136.28         7.87 o                         
   3   9   4        175.60        176.59         9.22 o                         
   4   9   4         55.65         60.58         5.73 o                         
   7   9   4        105.06        107.86         4.41 o                         
   8   9   4         47.44         48.54         2.80 o                         
   9   9   4          7.20          6.40         0.96 o                         
  10   9   4          4.21          4.84         0.51 o                         
   1  10   4         45.52         60.97         5.54 o                         
   2  10   4         67.81         73.51         5.94 o                         
   3  10   4         21.38         18.53         2.97 o                         
   6  10   4         19.33         20.63         2.07 o                         
   7  10   4         36.90         40.96         2.71 o                         
   8  10   4         14.11         13.91         1.49 o                         
   9  10   4          1.96          1.75         0.57 o                         
  10  10   4          1.46          1.90         0.48 o                         
   1  11   4          8.33          8.22         2.52 o                         
   2  11   4        123.64        103.63         7.12 o                         
   6  11   4         18.49         21.52         2.04 o                         
   7  11   4          2.93          5.17         1.13 o                         
   8  11   4          7.46          8.49         1.14 o                         
   9  11   4          1.09          1.24         0.47 o                         
   5  12   4         55.24         56.24         3.16 o                         
   6  12   4          3.09          2.85         0.85 o                         
   7  12   4          5.52          5.31         0.71 o                         
   8  12   4         12.37         12.36         0.89 o                         
   9  12   4          2.69          2.91         0.57 o                         
   2  13   4        133.66        146.32         4.60 o                         
   3  13   4         14.35         13.34         1.52 o                         
   4  13   4         14.09         13.01         1.55 o                         
   5  13   4          7.36          7.74         1.19 o                         
   6  13   4         20.11         21.34         1.85 o                         
   7  13   4         33.26         36.33         2.19 o                         
   8  13   4          3.47          3.63         0.70 o                         
   3  14   4         11.73         11.78         1.32 o                         
   4  14   4          9.87         13.14         1.43 o                         
   5  14   4         15.16         14.99         1.51 o                         
   6  14   4         11.57         10.48         1.23 o                         
   7  14   4          7.18          6.57         0.92 o                         
   8  14   4          3.75          3.42         0.60 o                         
   4  15   4          4.31          3.57         0.79 o                         
   5  15   4          2.96          4.23         0.77 o                         
   6  15   4          5.63          4.70         0.77 o                         
   7  15   4          0.71          1.32         0.43 o                         
   4  16   4          0.29          0.58         0.41 o                         
   5  16   4          1.96          2.34         0.56 o                         
   6  16   4         14.70         14.34         1.08 o                         
   2  17   4         13.50         16.24         0.99 o                         
   3  17   4          4.11          5.14         0.54 o                         
   0  18   4          0.81          1.15         0.50 o                         
   1  18   4         26.15         27.48         1.71 o                         
   2  18   4          2.90          3.66         0.46 o                         
   3  18   4         14.70         14.45         1.21 o                         
   1  19   4         18.50         18.41         0.87 o                         
   2  19   4          0.36          0.00         0.19 o                         
   2   0   5         26.05         27.69         2.57 o                         
   4   0   5         14.62         17.34         2.90 o                         
   0   1   5        121.33        123.59         4.72 o                         
   1   1   5        135.19        132.12         3.07 o                         
   2   1   5        158.55        162.26         4.36 o                         
   3   1   5         49.85         46.69         2.48 o                         
   4   1   5         53.30         51.64         3.40 o                         
   5   1   5        305.88        281.88         8.19 o                         
   1   2   5        404.95        393.14         5.33 o                         
   2   2   5         40.62         40.22         2.21 o                         
   3   2   5          2.67          1.07         1.09 o                         
   4   2   5         40.54         42.75         2.49 o                         
   0   3   5        430.35        432.90         7.14 o                         
   1   3   5        222.96        222.35         4.03 o                         
   2   3   5          3.96          5.29         2.01 o                         
   3   3   5          0.82          0.08         0.65 o                         
   4   3   5        107.10        108.68         4.96 o                         
   1   4   5         40.69         39.58         1.70 o                         
   2   4   5         12.96          8.94         1.46 o                         
   3   4   5          8.16         11.13         1.30 o                         
   4   4   5         12.87         15.55         1.54 o                         
   8   4   5         27.89         28.95         2.07 o                         
   9   4   5          6.40          6.48         0.88 o                         
   0   5   5         67.54         59.06         2.72 o                         
   1   5   5         28.45         27.49         1.65 o                         
   2   5   5         50.95         49.78         1.97 o                         
   3   5   5         17.01         14.47         2.68 o                         
   4   5   5         31.50         31.24         4.04 o                         
   8   5   5         10.48         11.37         1.35 o                         
   9   5   5          2.67          2.74         0.63 o                         
   1   6   5         13.24         12.35         0.96 o                         
   2   6   5         40.82         40.43         2.85 o                         
   3   6   5        123.85        139.39         4.36 o                         
   8   6   5         18.68         18.32         1.67 o                         
   9   6   5          0.00         -0.01         0.35 o                         
   0   7   5         38.97         45.75         3.02 o                         
   1   7   5         13.08         14.69         2.15 o                         
   2   7   5        103.80         84.14         6.47 o                         
   8   7   5         23.50         22.60         1.80 o                         
   9   7   5         10.50          8.89         0.97 o                         
   1   8   5        103.91         99.55         6.98 o                         
   7   8   5         26.71         29.87         2.27 o                         
   8   8   5          4.60          5.57         0.98 o                         
   9   8   5          8.87          9.56         0.96 o                         
   7   9   5         15.71         17.20         1.70 o                         
   8   9   5         13.05         14.56         1.37 o                         
   9   9   5          1.78          1.27         0.44 o                         
   6  10   5         58.33         62.90         3.24 o                         
   7  10   5         62.59         66.12         3.02 o                         
   8  10   5          7.45          8.11         1.01 o                         
   6  11   5         50.39         56.06         2.91 o                         
   7  11   5         26.32         32.63         2.03 o                         
   8  11   5          6.33          6.26         0.82 o                         
   5  12   5         39.46         43.09         2.55 o                         
   6  12   5          0.10          0.17         0.46 o                         
   7  12   5         30.94         30.24         1.83 o                         
   8  12   5          1.48          2.06         0.48 o                         
   2  13   5         22.24         21.69         1.72 o                         
   3  13   5         20.65         23.46         1.81 o                         
   4  13   5         20.57         18.71         1.61 o                         
   5  13   5          4.69          6.02         0.97 o                         
   6  13   5         23.33         24.78         1.68 o                         
   7  13   5         24.68         25.79         1.52 o                         
   3  14   5         15.09         19.18         1.48 o                         
   4  14   5         10.53         11.12         1.14 o                         
   5  14   5         11.25         10.56         1.08 o                         
   6  14   5          5.46          6.37         0.79 o                         
   4  15   5         10.69         10.84         0.69 o                         
   5  15   5          3.05          1.90         0.46 o                         
   3  16   5          6.46          8.09         0.95 o                         
   1  17   5         19.10         18.63         0.92 o                         
   2  17   5         15.83         15.23         0.78 o                         
   1  18   5          6.81          6.90         0.49 o                         
   8   3   6          7.51          7.62         0.94 o                         
   8   4   6         20.03         20.31         1.43 o                         
   8   5   6         22.11         21.58         1.46 o                         
   8   6   6         13.70         15.59         1.22 o                         
   7   7   6          8.29          9.33         1.12 o                         
   8   7   6         33.26         33.32         1.70 o                         
   7   8   6         58.08         62.95         2.64 o                         
   8   8   6          0.39          0.60         0.34 o                         
   6   9   6          0.79          1.73         0.68 o                         
   7   9   6         12.21         10.54         1.10 o                         
   6  10   6         14.00         14.60         1.33 o                         
   7  10   6         16.13         14.56         1.14 o                         
   5  11   6          1.05          1.41         0.55 o                         
   6  11   6         28.97         30.09         1.73 o                         
   3  12   6          3.11          3.89         0.77 o                         
   4  12   6          1.98          3.22         0.73 o                         
   5  12   6         11.07         11.25         1.08 o                         
   6  12   6          5.17          5.68         0.73 o                         
   3  13   6         11.02         10.90         1.02 o                         
   4  13   6          2.51          2.22         0.51 o                         
   5  13   6          5.39          6.14         0.70 o                         
   7   3   7          1.34          1.28         0.40 o                         
   7   4   7          2.57          2.05         0.44 o                         
   6   7   7          1.91          1.52         0.48 o                         
   6   8   7          1.19          1.37         0.39 o                         
   5   9   7          1.93          1.24         0.44 o                         
   4  10   7          0.92          0.70         0.37 o                         
   3  11   7          3.01          2.89         0.51 o                         
                                                                                
